# Supplementary material for: Disentangling the effects of PTSD from Gulf War Illness in male veterans via a systems-wide analysis of immune cell, cytokine, and symptom measures
Source: Mil Med Res. 2024 Jan 2;11:2. doi: 10.1186/s40779-023-00505-4 (PMC10759613; doi:10.1186/s40779-023-00505-4)
Supplement: Supplementary file 3 — Additional file 3. Complete data and analysis. [file 40779_2023_505_MOESM3_ESM.xlsx]

## Sheet: Symptoms Stats
Item														Games Howell												Hedge's g*
	n			HC		GWIL		GWIH		Welch ANOVA				HC vs. GWIL				HC vs. GWIH				GWIL vs. GWIH				HC vs. GWIL				HC vs. GWIH				GWIL vs. GWIH
	HC	GWIL	GWIH	Mean	SEM	Mean	SEM	Mean	SEM	P	F	df1	df2	P	D	q	df	P	D	q	df	P	D	q	df	g*	tstat	P	df	g*	tstat	P	df	g*	tstat	P	df
MFI general fatigue	44	29	46	18.0865	2.53055	60.4162	4.70532	78.5323	2.73078	0	133.132	2	64.4753	0.00107686	42.3297	11.2048	44.1353	0.000659429	60.4458	22.8277	87.6413	0.00568551	18.1161	4.69643	47.1159	2.03428	8.59612	1.31184e-12	71	3.36646	16.1022	0	88	0.833856	3.55336	0.000671136	73
MFI physical fatigue	43	28	47	13.953	2.56393	53.3478	6.08358	69.5032	3.11032	0	96.2749	2	60.3921	0.00114287	39.3948	8.29977	36.5834	0.000659546	55.5502	19.3986	86.4387	0.0634116	16.1554	3.29751	40.822	1.59601	6.64483	5.8199e-09	69	2.84134	13.5804	0	88	0.61158	2.58852	0.0116255	73
MFI mental fatigue	43	29	47	16.4724	3.28673	58.4765	5.4161	76.5511	2.94323	0	91.5989	2	64.4324	0.00101394	42.0041	9.34718	48.488	0.000662209	60.0787	19.1347	85.6149	0.0151903	18.0746	4.14677	44.611	1.66148	6.98968	1.3043e-09	70	2.84069	13.5773	0	88	0.746116	3.19217	0.00207361	74
MFI reduced activity	43	27	46	15.1157	2.18034	50.8483	4.6933	62.092	3.1747	0	79.7913	2	59.2961	0.00114332	35.7326	9.46196	36.827	0.000680154	46.9763	17.0613	78.7319	0.142092	11.2437	2.72874	48.2753	1.82862	7.53051	1.55915e-10	68	2.50364	11.9059	0	87	0.481334	2.00666	0.0485947	71
MFI reduced motivation	43	28	46	12.7902	2.06697	44.1215	4.90716	61.4579	3.46174	0	76.507	2	59.2665	0.00114368	31.3314	8.18412	36.5728	0.00072088	48.6677	16.8847	72.9118	0.0179088	17.3364	4.02062	52.4356	1.5739	6.55277	8.5138e-09	69	2.46828	11.7377	0	87	0.692386	2.91913	0.00468178	72
SF36 physical function	42	28	45	90.8333	2.24545	63.2143	5.42695	48	4.01099	1.28142e-12	45.3907	2	58.3872	0.00126964	27.619	-6.52933	36.4409	0.000845358	42.8333	-12.8898	68.7233	0.0787336	15.2143	-3.12828	54.7453	1.25601	5.20575	1.94755e-06	68	1.90162	8.94241	7.06102e-14	85	0.534416	2.24405	0.0279485	71
SF36 role physical	44	29	46	90.3409	3.74391	43.8937	7.28465	22.4185	4.12468	0	74.8215	2	63.9741	0.00110894	46.4472	-8.0199	42.8009	0.000661888	67.9224	-17.1422	87.3762	0.0369835	21.4752	-3.61839	46.2598	1.46766	6.20181	3.29061e-08	71	2.52684	12.0862	0	88	0.645782	2.75191	0.00746874	73
SF36 pain	44	28	46	81.4205	3.00567	42.6786	4.47772	32.9348	3.27277	3.33067e-16	63.6927	2	66.1046	0.000981788	38.7419	-10.0366	49.6964	0.000660412	48.4857	-15.341	87.535	0.203909	9.74379	-2.44707	53.9646	1.77073	7.40436	2.27527e-10	70	2.26193	10.8191	0	88	0.417764	1.76131	0.0824306	72
SF36 general health	44	29	47	78.8636	2.5072	39.3103	3.85005	29.1489	2.92648	0	91.6027	2	67.9921	0.000982367	39.5533	-12.1749	50.8312	0.000658509	49.7147	-18.2445	87.7413	0.0991277	10.1614	-2.97153	57.9309	2.13166	9.00762	2.27374e-13	71	2.66681	12.8213	0	89	0.495005	2.11782	0.0375491	74
SF36 vitality	42	28	44	70.3571	2.55425	33.75	4.44654	20.6818	2.36245	0	97.5107	2	61.7968	0.0010561	36.6071	-9.906	44.7485	0.000664978	49.6753	-19.6385	83.2939	0.0392255	13.0682	-3.59421	42.7351	1.8084	7.49522	1.80655e-10	68	2.97198	13.9013	0	84	0.66118	2.76474	0.0072768	70
SF36 social functioning	44	28	46	90.9091	2.20226	57.5893	5.90404	32.6087	3.75597	0	91.5366	2	57.7437	0.00121516	33.3198	-7.36338	34.3523	0.000734404	58.3004	-18.7851	71.8631	0.00360902	24.9806	-4.97051	48.2488	1.44408	6.03844	6.70062e-08	70	2.74524	13.1308	0	88	0.877549	3.69979	0.000418826	72
SF36 role emotional	44	28	46	96.2121	1.9435	57.7381	7.7879	27.3551	4.96681	0	87.2607	2	52.0767	0.0014361	38.474	-6.66749	30.2759	0.000911157	68.857	-18.0881	58.1314	0.00683057	30.383	-4.57981	48.3444	1.36232	5.69658	2.66482e-07	70	2.62939	12.5767	0	88	0.808093	3.40696	0.00107834	72
SF36 mental health	44	27	47	84.5455	1.75733	60	3.07639	42.4681	2.9364	0	81.9882	2	62.3726	0.00113585	24.5455	-9.53502	41.8612	0.000718763	42.0774	-17.3889	74.6126	0.0012668	17.5319	-5.72016	63.1382	1.77016	7.32075	3.47733e-10	69	2.51542	12.0935	0	89	0.916875	3.83697	0.000264838	72
DTS intrusion	44	19	32	2.79545	0.947111	6.47368	1.58582	27.1875	0.959322	0	134.407	2	43.323	0.228223	3.67823	2.39042	26.7838	0.000886873	24.392	23.0037	65.1214	0.00131902	20.7138	12.8584	30.699	0.51717	1.90748	0.0611689	61	3.76815	16.3856	0	74	2.77144	9.71865	5.14699e-13	49
DTS avoidance/numbing	44	19	32	2.93182	1.13674	7.52632	1.49247	39.875	1.39208	0	168.072	2	45.9849	0.102243	4.5945	2.99968	32.3279	0.000932622	36.9432	25.6821	57.0584	0.00111152	32.3487	18.3049	43.1813	0.590069	2.17636	0.03341	61	4.33387	18.8456	0	74	3.53134	12.3834	0	49
DTS hyperarousal	44	19	32	4.11364	1.29694	12.4211	2.05882	30.8438	0.878407	0	129.012	2	43.2039	0.0198046	8.30742	4.11487	27.79	0.000727481	26.7301	22.5295	73.9185	0.00147579	18.4227	9.4488	24.4232	0.872444	3.21785	0.00206936	61	3.46823	15.0814	0	74	2.19811	7.70814	5.35211e-10	49
DTS total	44	19	32	9.84091	2.91963	26.4211	4.34627	97.9062	2.71334	0	204.836	2	44.6892	0.030048	16.5801	3.83637	29.1502	0.000849122	88.0653	28.3218	68.4663	0.00126866	71.4852	16.0559	31.4636	0.793355	2.92614	0.00481512	61	4.57586	19.8978	0	74	3.43384	12.0415	2.22045e-16	49

## Sheet: T0 Bio Stats
Item														Games Howell												Hedge's g*
	n			HC		GWIL		GWIH		Welch ANOVA				HC vs. GWIL				HC vs. GWIH				GWIL vs. GWIH				HC vs. GWIL				HC vs. GWIH				GWIL vs. GWIH
	HC	GWIL	GWIH	Mean	SEM	Mean	SEM	Mean	SEM	P	F	df1	df2	P	D	q	df	P	D	q	df	P	D	q	df	g*	tstat	P	df	g*	tstat	P	df	g*	tstat	P	df
Testosterone (ng/ml)	40	18	32	4.41775	0.281726	4.15722	0.365938	3.72625	0.216699	0.226383	1.53744	2	43.4984	0.884949	0.260528	-0.669284	31.308	0.194887	0.6915	-2.47377	69.9993	0.702097	0.430972	-1.14224	28.0354	0.135256	0.48305	0.630943	56	0.400106	1.70533	0.0925667	70	0.253475	0.874052	0.386442	48
hIL-1a (a.u)	41	29	45	0.141152	0.029578	0.0877231	0.014372	0.102223	0.0139055	0.288334	1.26596	2	70.1255	0.263761	0.053429	-2.23259	55.6859	0.486633	0.0389287	-1.62995	56.6754	0.754399	0.0145003	1.01458	68.0952	0.333442	1.38962	0.169177	68	0.253889	1.18659	0.238736	84	0.161606	0.685821	0.495029	72
hIL-1b (a.u)	41	29	45	0.137874	0.0234307	0.0769243	0.00868793	0.126108	0.0291831	0.0302882	3.69075	2	65.4276	0.0569964	0.0609501	-3.34343	49.7393	0.950026	0.0117668	-0.432751	82.0126	0.262561	0.0491833	2.23909	51.2048	0.49034	2.0435	0.0448803	68	0.0647163	0.302461	0.763048	84	0.305904	1.29819	0.198365	72
hIL-2 (a.u)	41	29	45	0.0685028	0.0242568	0.0708529	0.0240144	0.0469385	0.00600302	0.473975	0.758087	2	49.0277	0.997913	0.00235006	0.0956169	66.8138	0.684736	0.0215643	-1.17899	44.766	0.604648	0.0239144	-1.3645	31.6882	0.0156278	0.0651288	0.948263	68	0.185904	0.86885	0.387405	84	0.272548	1.15663	0.251246	72
hIL-4 (a.u)	41	29	45	0.203467	0.0273175	0.176983	0.0243621	0.182534	0.0199549	0.763747	0.270563	2	69.6937	0.75922	0.0264843	-1.00303	67.9459	0.820818	0.0209331	-0.848692	74.1528	0.983728	0.00555111	0.247094	61.708	0.16119	0.671759	0.504013	68	0.130071	0.607904	0.544891	84	0.0407954	0.173127	0.863038	72
hIL-5 (a.u)	41	29	45	0.068365	0.0238939	0.0757869	0.0280746	0.0470927	0.00602656	0.457757	0.794194	2	48.3119	0.978965	0.00742196	0.280436	62.1586	0.684546	0.0212722	-1.1794	44.9497	0.584081	0.0286942	-1.41185	30.7147	0.0471932	0.196678	0.844666	68	0.18593	0.86897	0.38734	84	0.284911	1.2091	0.230581	72
hIL-6 (a.u)	41	29	45	0.110927	0.0227494	0.141624	0.0380772	0.0743697	0.00835555	0.1064	2.34341	2	50.2874	0.773482	0.0306962	0.969421	48.5716	0.319921	0.0365578	-2.06254	50.4027	0.213518	0.067254	-2.43732	30.8376	0.17323	0.721937	0.472809	68	0.323249	1.51075	0.134605	84	0.4912	2.08455	0.0406582	72
hIL-8 (a.u)	41	29	45	0.0398049	0.00524175	0.0703352	0.0235666	0.103423	0.0285893	0.0619886	2.94276	2	49.5832	0.427293	0.0305302	1.78532	30.9909	0.0932464	0.0636179	3.02744	47.0303	0.654024	0.0330877	1.24657	71.9916	0.352336	1.46836	0.146617	68	0.438237	2.04816	0.043667	84	0.189861	0.805729	0.423052	72
hIL-10 (a.u)	41	29	45	0.139879	0.031612	0.11804	0.0244641	0.100798	0.0169919	0.554613	0.5948	2	65.7822	0.855146	0.0218387	-0.755549	67.2033	0.546238	0.0390813	-1.49105	61.2548	0.834539	0.0172426	-0.812799	54.5171	0.118867	0.495378	0.62193	68	0.231273	1.08089	0.28284	84	0.139116	0.590379	0.556785	72
hIL-12 (a.u)	41	29	45	0.0959215	0.0301236	0.0549102	0.0106311	0.0550075	0.00868046	0.447556	0.813809	2	66.1146	0.433945	0.0410113	-1.75928	48.8827	0.424596	0.040914	-1.78349	46.4506	0.999978	9.73355e-05	0.00994155	61.5725	0.257352	1.07252	0.287279	68	0.280689	1.31184	0.193147	84	0.00164249	0.00697035	0.994458	72
hIL-13 (a.u)	41	29	45	0.0560411	0.023259	0.0738765	0.0245262	0.0458982	0.00893513	0.553074	0.598785	2	54.1741	0.862842	0.0178354	0.73362	65.452	0.918719	0.0101429	-0.556688	51.3523	0.539675	0.0279783	-1.51188	35.8623	0.121181	0.505024	0.615175	68	0.0871618	0.407363	0.684778	84	0.290594	1.23322	0.221506	72
hIL-15 (a.u)	41	29	45	0.242731	0.0293907	0.14862	0.0176371	0.222803	0.0319519	0.0141057	4.5187	2	73.3233	0.0262807	0.0941112	-3.78252	61.4619	0.896448	0.0199286	-0.631253	83.9583	0.121217	0.0741826	2.82678	64.7562	0.576394	2.40213	0.0190369	68	0.0949864	0.443933	0.658233	84	0.40513	1.71928	0.0898598	72
hIL-17 (a.u)	41	29	45	0.144396	0.0285361	0.1356	0.040164	0.11269	0.0211448	0.667194	0.40729	2	62.8771	0.983448	0.00879643	-0.249448	55.2119	0.663682	0.0317069	-1.22455	74.7633	0.871059	0.0229105	-0.710403	44.2002	0.0433121	0.180503	0.857294	68	0.187557	0.876577	0.383217	84	0.128691	0.546137	0.58666	72
hIL-23 (a.u)	41	29	45	0.0845988	0.0267396	0.0692116	0.0279233	0.0436636	0.00516423	0.258085	1.39431	2	46.9386	0.919607	0.0153872	-0.553254	65.6925	0.324629	0.0409352	-2.05296	42.9054	0.645725	0.025548	-1.2714	30.0119	0.0912372	0.380232	0.704958	68	0.324418	1.51621	0.13322	84	0.25857	1.09731	0.276161	72
hIFNy (a.u)	41	29	45	0.229775	0.0147417	0.219072	0.0177206	0.23829	0.0254067	0.812271	0.208529	2	71.2159	0.891599	0.0107034	-0.647065	61.3479	0.957292	0.00851479	0.399749	70.4352	0.814748	0.0192182	0.864575	70.4994	0.109324	0.455607	0.650124	68	0.0590167	0.275823	0.783361	84	0.127977	0.543107	0.588733	72
hTNFa (a.u)	41	29	45	0.118859	0.0242533	0.0782416	0.00988444	0.127486	0.0279553	0.121538	2.1749	2	67.3201	0.297842	0.0406176	-2.12753	51.575	0.972398	0.00862722	0.320684	83.4624	0.242964	0.0492448	2.30365	53.9492	0.313742	1.30752	0.195439	68	0.0481244	0.224916	0.822591	84	0.317553	1.34763	0.182004	72
hTNFb (a.u)	41	29	45	0.18681	0.0298327	0.191698	0.031728	0.201496	0.0329101	0.949071	0.0523096	2	72.1914	0.993728	0.00488747	0.156054	65.2323	0.944962	0.0146859	0.454698	83.8862	0.975934	0.00979838	0.299694	70.0198	0.0258148	0.107584	0.914643	68	0.0683734	0.319553	0.750101	84	0.0470537	0.199686	0.842289	72
Cortisol	36	29	47	0.187833	0.0200818	0.226345	0.0301536	0.212787	0.0309949	0.565877	0.574162	2	68.1499	0.562729	0.0385115	1.45449	53.9115	0.790688	0.0249539	0.925622	78.2419	0.947638	0.0135576	-0.44339	70.512	0.259044	1.05072	0.2974	63	0.135458	0.617329	0.538749	81	0.0688013	0.294359	0.769308	74
WBC	44	29	47	6.14545	0.290157	6.02414	0.359928	6.00234	0.259751	0.930527	0.0720791	2	69.2409	0.963172	0.121317	-0.371102	59.7789	0.928624	0.143114	-0.519708	87.1911	0.99891	0.0217975	-0.0694494	55.5834	0.0621903	0.262794	0.793471	71	0.076635	0.368441	0.71342	89	0.0117136	0.0501154	0.960165	74
NE	44	29	47	56.75	1.35992	58.7828	1.6116	58.2426	1.55385	0.59686	0.519764	2	72.4862	0.602605	2.03276	1.36328	61.7008	0.750946	1.49255	1.02222	88.1384	0.968792	0.540205	-0.341256	68.3183	0.226298	0.956255	0.342188	71	0.149522	0.718859	0.474111	89	0.0537295	0.229876	0.818823	74
LY	44	29	47	31.8477	1.28944	31.0207	1.38774	30.7872	1.38455	0.839499	0.175366	2	73.7357	0.900837	0.827038	-0.617427	65.4507	0.841649	1.06049	-0.792692	88.8759	0.992629	0.233456	-0.168421	69.5433	0.100471	0.424552	0.672447	71	0.116184	0.558582	0.57785	89	0.0263105	0.112567	0.910679	74
MO	44	29	47	7.78864	0.281273	7.25862	0.32238	7.89149	0.33344	0.334983	1.11016	2	73.2845	0.435427	0.530016	-1.75197	63.0599	0.97014	0.102853	0.333439	87.4097	0.365295	0.632869	1.92973	70.701	0.28881	1.22041	0.226349	71	0.0487147	0.234207	0.815362	89	0.299023	1.27934	0.204776	74
EO	44	29	47	3.45455	0.349092	3.32414	0.423644	3.68468	0.445734	0.840554	0.17411	2	72.5742	0.969787	0.130408	-0.335962	60.7083	0.913352	0.230135	0.57485	85.3755	0.828235	0.360543	0.82916	71.197	0.0560448	0.236825	0.813475	71	0.0837884	0.402832	0.688038	89	0.127996	0.547615	0.585604	74
BA	44	29	47	0.340909	0.0718465	0.355172	0.0850364	0.238298	0.0471729	0.332009	1.12163	2	64.6145	0.991443	0.0142633	0.181195	61.7527	0.460878	0.102611	-1.68838	75.0309	0.45875	0.116875	-1.69969	45.2749	0.0300697	0.127064	0.899249	71	0.251399	1.20866	0.229995	89	0.304477	1.30267	0.196727	74
RBC	44	29	47	4.91523	0.0575499	4.97483	0.119297	4.87638	0.08688	0.801924	0.221511	2	63.4334	0.89517	0.0596003	0.63636	41.0993	0.92667	0.0388443	-0.527139	78.9613	0.78387	0.0984446	-0.943365	55.9904	0.117697	0.497345	0.620482	71	0.076458	0.36759	0.714052	89	0.158767	0.679266	0.499089	74
HGB	44	29	47	14.9864	0.164201	14.7862	0.268902	14.7702	0.189403	0.650218	0.43323	2	66.882	0.801985	0.200157	-0.898412	48.3926	0.665649	0.216151	-1.21947	87.9705	0.998932	0.0159942	-0.0687701	54.5079	0.1593	0.673144	0.503041	71	0.178318	0.857307	0.393578	89	0.0116663	0.049913	0.960326	74
HCT	44	29	47	44.8818	0.533609	44.7862	0.855275	43.9894	0.775177	0.630207	0.464874	2	67.6336	0.995561	0.0956113	-0.13413	49.1878	0.611804	0.892456	-1.34114	80.5701	0.770293	0.796845	-0.976276	65.8491	0.0236839	0.100079	0.920563	71	0.194733	0.936223	0.351692	89	0.155941	0.667178	0.506733	74
MCV	44	29	47	91.0886	0.905166	90.5724	1.15692	90.4702	0.937639	0.882806	0.124871	2	70.3766	0.934674	0.516223	-0.496989	58.4981	0.883748	0.618424	-0.671072	88.9998	0.997861	0.102201	-0.0970566	60.8765	0.0838074	0.35414	0.724284	71	0.0984754	0.473443	0.637056	89	0.015921	0.0681163	0.945877	74
MCH	44	29	47	30.4295	0.313484	29.9241	0.463619	30.6617	0.610974	0.565192	0.575369	2	68.5024	0.64122	0.505408	-1.27713	52.3331	0.939342	0.232157	0.478109	68.3412	0.603606	0.737564	1.36001	73.9471	0.221928	0.937785	0.351534	71	0.0689159	0.331329	0.741175	89	0.200453	0.857617	0.393873	74
MCHC	44	29	47	33.4136	0.131168	33.0379	0.17015	33.917	0.617471	0.138127	2.03742	2	69.0647	0.196663	0.375706	-2.47314	57.8618	0.706747	0.503385	1.12775	50.136	0.362955	0.879091	1.94106	52.7514	0.418332	1.76772	0.0814039	71	0.160863	0.773384	0.441344	89	0.257075	1.09987	0.274955	74
RDW	44	29	47	12.7409	0.119031	13.331	0.240336	13.2915	0.158328	0.00996077	4.95731	2	64.0445	0.0836533	0.590125	3.11176	41.7839	0.0187718	0.55058	3.93091	83.9903	0.990123	0.0395451	-0.19432	51.6551	0.573042	2.42147	0.0180152	71	0.572242	2.75118	0.00719391	89	0.0334886	0.143277	0.886461	74
PLT	44	29	47	222.98	10.3131	232.31	9.55798	234.255	8.62335	0.688455	0.375209	2	73.416	0.785609	9.33057	0.938432	69.6637	0.680373	11.2755	1.18617	85.2104	0.987891	1.94497	0.213671	65.656	0.148223	0.626337	0.533103	71	0.175303	0.84281	0.401594	89	0.0341666	0.146178	0.884178	74
MonoNu	44	29	47	39.4545	1.32721	37.5379	1.54986	37.8345	1.61526	0.592807	0.526645	2	73.0801	0.618078	1.91661	-1.32836	62.3057	0.719632	1.62008	-1.09593	86.7701	0.990783	0.296537	0.187338	70.9258	0.219829	0.928919	0.356079	71	0.159979	0.769137	0.443848	89	0.02898	0.123988	0.901661	74
TotLymph	44	29	47	1.85257	0.0648683	1.78962	0.0852907	1.75703	0.0715072	0.605504	0.505288	2	70.3732	0.827779	0.0629475	-0.830763	57.2813	0.585684	0.0955348	-1.3994	88.643	0.954267	0.0325873	-0.414063	62.4234	0.140919	0.595471	0.553422	71	0.204931	0.985255	0.32717	89	0.0673735	0.28825	0.773961	74
NK %	44	18	26	10.7869	0.875493	8.59017	0.698257	8.74723	0.748039	0.167301	1.85501	2	48.864	0.193396	2.19672	-2.49369	48.2137	0.285198	2.03966	-2.16324	57.9104	0.993009	0.157064	0.165697	41.8183	0.408647	1.47911	0.144341	60	0.362305	1.48106	0.143209	68	0.03336	0.110789	0.912312	42
LYM#	44	29	46	1852.45	64.8732	1789.48	85.2908	1760.99	72.2621	0.632933	0.460388	2	70.12	0.827695	62.9661	-0.830986	57.2845	0.619322	91.4505	-1.32385	87.2069	0.965563	28.4843	-0.358729	63.0354	0.140954	0.595622	0.553322	71	0.195095	0.933165	0.353288	88	0.0585017	0.249297	0.803831	73
CD19+	44	29	46	12.7539	0.753124	13.1093	0.900268	13.442	0.758273	0.816544	0.203254	2	71.0373	0.951152	0.355424	0.428241	61.3411	0.798566	0.688092	0.90559	87.9977	0.957707	0.332668	0.397904	62.7792	0.0712144	0.300926	0.76435	71	0.133757	0.639777	0.52398	88	0.0649778	0.276894	0.782644	73
CD19#	44	29	46	235.232	16.7709	242.448	26.0056	240.848	18.6774	0.962904	0.0378224	2	67.3051	0.970949	7.21585	0.329778	50.4507	0.973449	5.6154	0.314479	87.2101	0.998879	1.60045	-0.0704314	55.6698	0.0578517	0.24446	0.807579	71	0.0463448	0.221673	0.825082	88	0.0119295	0.0508358	0.959595	73
CD3+CD4+	44	29	46	47.912	1.30061	46.343	1.79106	48.3876	0.986482	0.613438	0.492371	2	64.9544	0.759756	1.56898	-1.00244	55.3025	0.954989	0.475631	0.410432	81.4999	0.582756	2.04461	1.41055	45.3374	0.171674	0.725434	0.47057	71	0.0610021	0.291781	0.771141	88	0.253185	1.07891	0.284179	73
CD3+CD4+#	44	29	46	886.614	40.016	830.172	50.5826	850.696	37.8269	0.658685	0.420031	2	69.4222	0.658406	56.4419	-1.23759	58.9733	0.793731	35.9187	-0.91779	87.5923	0.944362	20.5232	0.457737	57.4658	0.208214	0.879839	0.381915	71	0.135751	0.649315	0.517826	88	0.0768168	0.327344	0.744345	73
CD3+CD8+	44	29	46	25.0172	1.41334	23.3654	1.57548	22.5448	1.17237	0.412858	0.895943	2	69.9008	0.716724	1.65175	-1.10366	64.1483	0.377306	2.4724	-1.89572	84.7073	0.909493	0.820653	-0.588705	57.2445	0.180894	0.764391	0.447168	71	0.281215	1.34509	0.182053	88	0.0989078	0.421481	0.674642	73
CD3+CD8+#	44	29	46	467.444	33.3404	422.621	34.6138	404.522	30.8723	0.381192	0.977375	2	72.6152	0.622095	44.8235	-1.319	66.6818	0.357222	62.9224	-1.94861	87.3113	0.920731	18.099	-0.549219	65.2092	0.213066	0.900341	0.370983	71	0.288355	1.37924	0.171316	88	0.0885269	0.377245	0.707086	73
CD3+	44	29	46	74.3988	1.06734	70.8811	1.88467	72.8753	1.0559	0.250084	1.4161	2	64.6398	0.246517	3.51768	-2.29683	45.7748	0.573298	1.5234	-1.4273	87.9545	0.630568	1.99428	1.30215	45.9021	0.413103	1.74562	0.0852021	71	0.210898	1.00875	0.315859	88	0.232909	0.992508	0.324228	73
CD3#	44	29	46	1379.24	52.2999	1274.41	69.4039	1288.13	58.6549	0.37798	0.986565	2	69.995	0.454843	104.825	-1.70587	56.8843	0.485075	91.1087	-1.62974	87.0925	0.988034	13.7166	0.212513	62.9264	0.289914	1.22507	0.224596	71	0.240138	1.14861	0.253829	88	0.0346766	0.14777	0.882932	73
CD3-CD56+	44	29	46	10.8544	0.871332	9.17686	0.643582	8.64207	0.638233	0.128609	2.10833	2	74.7016	0.275211	1.6775	-2.19004	70.4946	0.109711	2.2123	-2.88578	80.0729	0.827951	0.534797	-0.829969	69.1182	0.332152	1.40356	0.16481	71	0.429225	2.05304	0.0430383	88	0.130662	0.556795	0.57937	73
CD3-CD56+#	44	29	46	201.478	17.9403	161.241	12.4733	148	11.4379	0.049937	3.12281	2	73.3721	0.164306	40.2369	-2.60425	69.6322	0.0384574	53.4783	-3.54354	73.9462	0.717781	13.2414	-1.10105	66.3205	0.391201	1.65307	0.102732	71	0.52852	2.52798	0.0132566	88	0.17637	0.751575	0.454723	73
CD3-CD16+	44	29	46	12.3608	1.01616	12.1292	1.00952	11.5465	0.846852	0.813832	0.206591	2	71.9971	0.986073	0.231634	-0.228696	68.0166	0.813778	0.814341	-0.866777	84.8516	0.899258	0.582707	-0.622606	62.6019	0.0366174	0.154732	0.877472	71	0.128566	0.614948	0.540176	88	0.101766	0.433661	0.665814	73
CD3-CD16+#	44	29	46	230.449	21.1002	215.483	21.2702	200.413	16.6648	0.539751	0.622042	2	70.9076	0.872132	14.9658	-0.706421	67.5975	0.509484	30.0355	-1.57324	83.0441	0.844504	15.0697	-0.785471	59.559	0.113438	0.479347	0.633165	71	0.233627	1.11747	0.266837	88	0.130414	0.555742	0.580087	73
CD2+	44	29	46	82.7557	0.713585	78.0452	1.82222	78.5393	1.10194	0.00244505	6.65445	2	60.381	0.0549479	4.71047	-3.40407	36.6844	0.00645811	4.21642	-4.50769	76.1026	0.971419	0.494054	0.327154	48.6105	0.649152	2.74308	0.00769928	71	0.659888	3.15633	0.00218798	88	0.0575784	0.245362	0.806865	73
CD2+#	44	29	46	1533.45	55.6348	1400.1	72.5384	1386.83	61.6606	0.163792	1.85657	2	70.2368	0.318707	133.345	-2.06284	57.6424	0.191379	146.622	-2.48193	87.2867	0.989859	13.2774	-0.196336	63.1784	0.3493	1.47602	0.144361	71	0.365801	1.74967	0.0836605	88	0.0319945	0.13634	0.891928	73
CD2+CD26+	44	29	46	48.7822	1.56628	47.1913	3.81765	46.9214	1.95136	0.746795	0.293353	2	61.5808	0.922041	1.59094	-0.545244	37.5271	0.741461	1.86084	-1.04483	84.4873	0.998242	0.269897	-0.0888256	43.0361	0.103331	0.436638	0.663699	71	0.153605	0.734711	0.464469	88	0.0161832	0.0689623	0.945208	73
CD2+CD26+#	44	29	46	909.25	47.5047	860.103	85.7762	836.543	50.081	0.576185	0.556048	2	64.7503	0.871563	49.147	-0.70885	45.0506	0.549518	72.707	-1.48115	87.854	0.970128	23.56	-0.334526	47.3289	0.128016	0.540948	0.590237	71	0.218542	1.04532	0.29874	88	0.0593199	0.252783	0.801146	73
CD4+CD26+	44	29	46	37.5125	1.34378	33.6244	2.43942	35.0504	1.36473	0.271802	1.32937	2	64.457	0.352051	3.88817	-1.97436	44.8803	0.411359	2.46213	-1.80807	87.9989	0.867897	1.42603	0.719626	45.8537	0.35691	1.50817	0.135948	71	0.267002	1.27711	0.204924	88	0.128754	0.548668	0.584907	73
CD4+CD26+#	44	29	46	695.964	36.3959	611.31	57.5068	627.957	36.3546	0.313826	1.17941	2	66.2982	0.433902	84.6532	-1.75909	49.7284	0.391079	68.007	-1.85953	87.9849	0.968196	16.6462	0.34495	50.3154	0.309738	1.30884	0.194809	71	0.274704	1.31394	0.19228	88	0.0601258	0.256217	0.798504	73
CD8+CD26+	44	29	46	10.6787	0.709098	12.5883	1.96927	11.2169	1.18682	0.647248	0.438244	2	59.0884	0.636768	1.90958	1.29025	35.3447	0.921517	0.538164	0.546143	72.656	0.82407	1.37142	-0.841093	48.4836	0.248618	1.05057	0.297019	71	0.0798379	0.381875	0.703475	88	0.148139	0.631275	0.529832	73
CD8+CD26+#	44	29	46	202.858	18.357	234.034	39.312	196.239	22.3021	0.706541	0.349297	2	62.9911	0.754523	31.1769	1.01623	40.2945	0.972157	6.61846	-0.321958	85.2413	0.684435	37.7954	-1.17949	46.3256	0.188939	0.798386	0.427309	71	0.0473574	0.226516	0.821325	88	0.210421	0.896679	0.372838	73
CD8+CD11a+	44	29	46	19.5173	1.33276	20.7363	1.39958	18.206	0.964583	0.326479	1.13785	2	68.6323	0.804083	1.21909	0.892077	66.303	0.708048	1.31127	-1.12298	79.5661	0.307311	2.53037	-2.09793	53.8766	0.144438	0.610343	0.543584	71	0.167072	0.799127	0.426369	88	0.358687	1.52849	0.130712	73
CD8+CD11a+#	44	29	46	363.987	31.5441	369.138	28.2016	327.413	26.7427	0.517575	0.664501	2	73.9656	0.992269	5.15126	0.17217	70.2685	0.654385	36.5736	-1.24507	85.3581	0.537388	41.7249	-1.51052	67.5872	0.0270079	0.114126	0.90946	71	0.184608	0.883001	0.379641	88	0.240154	1.02338	0.309506	73
CD3-CD16+CD11a+	44	29	46	12.7231	1.08838	10.7623	0.971261	11.1418	0.97745	0.382096	0.974586	2	74.6648	0.376186	1.96077	-1.90092	70.2946	0.531886	1.58135	-1.5214	86.7672	0.959879	0.379416	0.387288	69.575	0.29809	1.25962	0.211932	71	0.22529	1.07759	0.284162	88	0.060776	0.258988	0.796373	73
CD3-CD16+CD11a+#	44	29	46	238.593	22.5939	194.966	22.0097	194.152	19.1051	0.269375	1.33566	2	72.5407	0.355667	43.6279	-1.95608	68.5425	0.298695	44.4412	-2.11454	85.2836	0.999648	0.813343	-0.0392831	64.0769	0.311979	1.31831	0.191638	71	0.313543	1.49972	0.137267	88	0.00637101	0.0271491	0.978415	73

## Sheet: T1 Bio Stats
Item														Games Howell												Hedge's g*
	n			HC		GWIL		GWIH		Welch ANOVA				HC vs. GWIL				HC vs. GWIH				GWIL vs. GWIH				HC vs. GWIL				HC vs. GWIH				GWIL vs. GWIH
	HC	GWIL	GWIH	Mean	SEM	Mean	SEM	Mean	SEM	P	F	df1	df2	P	D	q	df	P	D	q	df	P	D	q	df	g*	tstat	P	df	g*	tstat	P	df	g*	tstat	P	df
Testosterone (ng/ml)	18	6	17	4.20111	0.242709	4.175	0.289834	4.36647	0.238684	0.947308	0.0543332	2	14.5688	0.999467	0.0261111	-0.0497913	8.84811	0.95189	0.165359	0.425892	32.8147	0.966177	0.191471	0.360712	9.19911	0.0157674	0.0346424	0.972677	22	0.0995644	0.301295	0.76508	33	0.114013	0.249103	0.805701	21
hIL-1a (a.u)	41	19	31	0.101978	0.0219145	0.0835903	0.0116448	0.107045	0.0259579	0.69167	0.371072	2	56.2874	0.77403	0.0183878	-0.967542	57.8466	0.99132	0.00506693	0.182779	57.0207	0.783084	0.0234547	0.946343	40.6091	0.144416	0.527213	0.600057	58	0.0312989	0.132932	0.894628	70	0.158305	0.552003	0.583507	48
hIL-1b (a.u)	41	19	31	0.217469	0.0243811	0.198305	0.0381349	0.295954	0.0415658	0.327723	1.14563	2	42.1718	0.93242	0.0191644	-0.507	28.764	0.36294	0.0784842	1.94475	44.4159	0.347804	0.0976486	1.98517	46.607	0.107214	0.391401	0.696935	58	0.3481	1.47845	0.143774	70	0.37253	1.299	0.200149	48
hIL-2 (a.u)	41	19	31	0.0689966	0.0255541	0.0832767	0.0344211	0.0563559	0.0109381	0.78923	0.238097	2	40.1787	0.956881	0.0142802	0.403164	32.4603	0.905551	0.0126407	-0.601875	58.1891	0.820512	0.0269209	-0.853493	21.6614	0.0807341	0.294732	0.769251	58	0.0911315	0.387053	0.699891	70	0.206919	0.72152	0.47409	48
hIL-4 (a.u)	41	19	31	0.158838	0.0242717	0.12503	0.00756436	0.136681	0.0157574	0.434062	0.847036	2	56.4157	0.424563	0.0338076	-1.78236	49.7067	0.765972	0.0221573	-0.986639	69.1348	0.852155	0.0116502	0.765054	41.7862	0.246052	0.898251	0.372766	58	0.155719	0.66137	0.510546	70	0.128887	0.449424	0.655149	48
hIL-5 (a.u)	41	19	31	0.0682975	0.0248408	0.0660953	0.0343038	0.0637728	0.0149645	0.989839	0.010215	2	43.1695	0.999133	0.00220213	-0.0628114	31.7762	0.989196	0.00452467	-0.202175	67.7761	0.9989	0.00232255	-0.0710753	24.9141	0.0126945	0.0463433	0.963196	58	0.0316301	0.134339	0.89352	70	0.0164235	0.0572681	0.954569	48
hIL-6 (a.u)	41	19	31	0.11172	0.0195491	0.158539	0.0416521	0.135303	0.0304475	0.6497	0.436016	2	39.2603	0.679087	0.0468185	1.1973	23.7512	0.845706	0.0235831	0.782706	47.0572	0.929914	0.0232354	-0.516118	36.0805	0.280136	1.02268	0.310706	58	0.138723	0.589183	0.557635	70	0.10652	0.37143	0.711952	48
hIL-8 (a.u)	41	19	31	0.261513	0.027078	0.253439	0.0391084	0.254873	0.0274917	0.983825	0.0163136	2	44.7891	0.989203	0.00807467	-0.204395	30.6144	0.987911	0.00664006	-0.213599	63.0499	0.999739	0.00143461	0.0343906	34.9546	0.041996	0.153313	0.878684	58	0.0358035	0.152064	0.879574	70	0.00716559	0.0249862	0.98017	48
hIL-10 (a.u)	41	19	31	0.151151	0.0297725	0.114104	0.0362564	0.109516	0.0156315	0.5237	0.656643	2	43.094	0.776426	0.0370477	-0.963391	35.5212	0.490483	0.0416351	-1.61959	64.2327	0.995892	0.00458743	-0.133071	24.7543	0.18581	0.678327	0.500262	58	0.249697	1.06051	0.292559	70	0.0308139	0.107447	0.914882	48
hIL-12 (a.u)	41	19	31	0.160891	0.0270389	0.161394	0.0387003	0.126679	0.0135374	0.515577	0.67323	2	41.2254	0.999964	0.000502861	0.0128337	30.8415	0.549059	0.0342124	-1.48438	62.8393	0.775004	0.0347153	-0.969597	22.4426	0.00262816	0.0095945	0.992378	58	0.2278	0.96751	0.33662	70	0.232117	0.809384	0.422288	48
hIL-13 (a.u)	41	19	31	0.076906	0.0242541	0.0955197	0.0285092	0.0853607	0.0173446	0.910541	0.0939064	2	46.3757	0.903874	0.0186136	0.608429	36.7041	0.964792	0.00845467	0.362589	69.9762	0.967719	0.010159	-0.348793	31.1432	0.115811	0.422786	0.674015	58	0.0579223	0.246007	0.806397	70	0.0752113	0.262259	0.794244	48
hIL-15 (a.u)	41	19	31	0.300188	0.035452	0.167824	0.0112973	0.291323	0.0371608	0.000853156	8.09271	2	53.2693	0.00488564	0.132364	-4.76448	50.0676	0.987908	0.00886521	-0.213682	61.8519	0.0376441	0.123499	3.65094	35.3325	0.659122	2.40622	0.0193254	58	0.0359783	0.152807	0.87899	70	0.59348	2.06945	0.0439101	48
hIL-17 (a.u)	41	19	31	0.123002	0.021445	0.123824	0.0419592	0.116065	0.0215949	0.978294	0.0219563	2	41.7199	0.999908	0.000821625	0.0206027	24.842	0.978555	0.00693703	-0.283136	63.3495	0.990989	0.00775866	-0.188335	27.5728	0.0046977	0.0171497	0.986376	58	0.0474047	0.201337	0.841019	70	0.0421383	0.146935	0.883799	48
hIL-23 (a.u)	41	19	31	0.0994595	0.0295089	0.103591	0.040517	0.0543438	0.00522394	0.247287	1.45505	2	34.6746	0.997821	0.00413147	0.0996165	31.9314	0.328152	0.0451157	-2.04244	43.5067	0.601599	0.0492472	-1.38	18.5963	0.0200904	0.0733429	0.941786	58	0.297912	1.26529	0.209963	70	0.354908	1.23755	0.221901	48
hIFNy (a.u)	41	19	31	0.312223	0.0208937	0.320857	0.028783	0.323064	0.0320268	0.960844	0.0399793	2	44.3717	0.977204	0.00863365	0.2933	31.8418	0.968968	0.0108407	0.340808	47.5608	0.999226	0.00220705	0.0587805	46.9196	0.0592242	0.216207	0.829585	58	0.0602928	0.256075	0.798644	70	0.0109806	0.0382891	0.969616	48
hTNFa (a.u)	41	19	31	0.215105	0.0225288	0.187423	0.0193577	0.207691	0.0288931	0.705849	0.350677	2	52.4736	0.687804	0.0276821	-1.17155	48.7238	0.983864	0.00741398	-0.246424	53.8914	0.884843	0.0202681	0.668652	47.1816	0.199409	0.727972	0.46956	58	0.0426463	0.181127	0.856791	70	0.11797	0.411359	0.68264	48
hTNFb (a.u)	41	19	31	0.110844	0.0150583	0.156659	0.0388284	0.16037	0.020831	0.225956	1.54632	2	38.5398	0.641726	0.0458144	1.28445	21.8981	0.23509	0.0495253	2.33304	51.0583	0.997965	0.0037109	0.0964761	28.3722	0.316216	1.15439	0.253074	58	0.407682	1.7315	0.0877671	70	0.0213965	0.0746089	0.940836	48
Cortisol	35	17	31	0.205143	0.0195316	0.197941	0.0204428	0.212065	0.0290181	0.949553	0.0518219	2	45.8807	0.976896	0.00720168	-0.294933	36.9077	0.985542	0.00692166	0.233579	50.4864	0.946834	0.0141233	0.44779	45.9777	0.0573591	0.196995	0.84463	50	0.0412717	0.16933	0.866071	64	0.0801696	0.270068	0.788316	46
WBC	44	19	32	0.479005	0.0294933	0.445805	0.0233844	0.477131	0.0215265	0.658734	0.4207	2	53.6411	0.702591	0.0331993	-1.13722	51.6061	0.998959	0.0018733	-0.0672808	73.878	0.702616	0.031326	1.1381	42.8001	0.184282	0.67969	0.499272	61	0.0104701	0.0455288	0.963808	74	0.220291	0.772497	0.44353	49
NE	44	19	32	49.6977	1.39895	54.1158	1.77296	51.5531	1.79157	0.244744	1.4511	2	46.413	0.220952	4.41806	2.40402	33.3564	0.75417	1.8554	1.01589	55.2201	0.686401	2.56266	-1.17508	45.3364	0.466213	1.71954	0.090587	61	0.172587	0.750485	0.455342	74	0.222222	0.779267	0.43957	49
LY	44	19	32	38.8227	1.3751	36.1105	1.59509	37.2938	1.62162	0.517584	0.667692	2	48.0586	0.503539	2.7122	-1.5962	36.2033	0.800539	1.52898	-0.901492	58.6495	0.905886	1.18322	0.601243	45.4848	0.298704	1.10172	0.274914	61	0.151251	0.657708	0.512767	74	0.113534	0.398131	0.692263	49
MO	44	19	32	8.23114	0.276432	7.86842	0.309495	8.90938	0.359657	0.209451	1.6148	2	48.4531	0.724769	0.362715	-1.08718	37.4505	0.394006	0.678239	1.85836	54.5858	0.182609	1.04095	2.53895	48.0569	0.200581	0.739806	0.462256	61	0.316453	1.37608	0.172948	74	0.464602	1.62922	0.109678	49
EO	44	19	32	3.12727	0.347817	3.22105	0.561968	3.77813	0.514415	0.664731	0.412328	2	42.4387	0.992745	0.0937799	0.170792	27.4453	0.635984	0.650852	1.28933	49.8218	0.822962	0.557072	0.844298	42.6352	0.0364565	0.134463	0.893479	61	0.223573	0.972193	0.334122	74	0.163657	0.573898	0.568662	49
BA	44	19	32	0.402273	0.072006	0.152632	0.0311764	0.19375	0.0349404	0.013218	4.65603	2	59.5886	0.00999466	0.249641	-4.32335	59.4921	0.0399507	0.208523	-3.53024	66.8021	0.754362	0.0411184	1.01587	47.5086	0.599524	2.21123	0.0307778	61	0.521574	2.26803	0.0262455	74	0.187435	0.657282	0.514075	49
RBC	44	19	32	5.18364	0.0620902	5.06895	0.114276	5.06438	0.0635086	0.448499	0.817206	2	42.3986	0.740869	0.114689	-1.05163	25.2411	0.454338	0.119261	-1.70555	64.7174	0.999646	0.00457236	-0.0402137	28.8117	0.235514	0.868648	0.388445	61	0.279817	1.21677	0.22756	74	0.00884538	0.0310182	0.975381	49
HGB	44	19	32	18.9045	3.1606	15.3053	0.268205	15.1541	0.170528	0.477331	0.750846	2	48.8873	0.499999	3.59928	-1.60172	43.9377	0.469411	3.75048	-1.67458	43.3674	0.921522	0.151201	-0.547554	31.9233	0.201755	0.744136	0.459651	61	0.232032	1.00898	0.316274	74	0.116572	0.408784	0.684479	49
HCT	44	19	32	47.2286	0.575171	45.7579	0.869278	44.8781	0.484654	0.0239136	4.06533	2	44.4312	0.459296	1.47074	-1.7073	28.8146	0.0157858	2.35051	-4.04355	71.5361	0.755133	0.87977	-1.01643	28.8787	0.355164	1.30996	0.195122	61	0.643232	2.79706	0.00656851	74	0.223406	0.783419	0.437152	49
MCV	44	19	32	90.9409	0.888905	90.6579	0.664229	88.9094	0.943535	0.349728	1.07064	2	55.78	0.970735	0.283014	-0.33084	53.9374	0.346089	2.03153	-1.98365	63.159	0.434912	1.74852	-1.75689	48.8421	0.0525593	0.193855	0.846933	61	0.327369	1.42354	0.158781	74	0.308359	1.08133	0.284845	49
MCH	44	19	32	30.4227	0.31564	30.3263	0.341668	30.0531	0.395149	0.815072	0.205332	2	49.1376	0.982324	0.0964118	-0.258687	38.6932	0.79671	0.369602	-0.911331	56.1458	0.904653	0.27319	-0.605216	47.9914	0.0470893	0.17368	0.862692	61	0.1543	0.670965	0.504332	74	0.110868	0.388781	0.699122	49
MCHC	44	19	32	33.4727	0.121754	33.4842	0.163916	33.7625	0.162376	0.447857	0.817679	2	45.3497	0.998962	0.0114832	0.0687274	31.6349	0.428665	0.289773	1.77091	53.6129	0.590189	0.27829	1.39376	44.8325	0.0136563	0.0503688	0.959993	61	0.302654	1.31607	0.192211	74	0.264868	0.928815	0.357538	49
RDW	44	19	32	12.7773	0.126961	12.7737	0.132735	13.1947	0.16288	0.18187	1.76427	2	49.7055	0.999867	0.00358852	-0.0244705	40.0262	0.186852	0.417415	2.51517	55.1489	0.239223	0.421003	2.32006	48.6484	0.00439361	0.016205	0.987124	61	0.42741	1.85857	0.0670653	74	0.419474	1.47098	0.147691	49
PLT	44	19	32	249.682	9.33071	276.737	9.04752	253.219	7.4537	0.157597	1.91686	2	50.5976	0.163989	27.055	2.6278	43.0713	0.960292	3.53693	0.385152	72.7418	0.243249	23.5181	-2.31427	39.4253	0.458205	1.69	0.0961321	61	0.0607615	0.264218	0.792347	74	0.460916	1.6163	0.11245	49
MonoNu	44	19	32	46.7727	1.43815	42.5105	1.76258	44.475	1.84599	0.258622	1.3921	2	46.9489	0.24637	4.2622	-2.30979	34.3882	0.665498	2.29773	-1.22181	55.1277	0.805366	1.96447	0.889875	46.1791	0.441927	1.62996	0.108263	61	0.207641	0.902916	0.3695	74	0.166831	0.585029	0.561213	49
TotLymph	44	19	32	3.15715	0.115867	3.11111	0.186565	2.9145	0.131882	0.475969	0.755229	2	43.4661	0.983283	0.0460493	-0.252441	27.5115	0.441224	0.242651	-1.73831	60.1655	0.765113	0.196602	-0.991277	34.8004	0.0538147	0.198486	0.843325	61	0.290052	1.26128	0.211171	74	0.205427	0.720373	0.474718	49
NK %	44	18	26	12.9825	1.08701	8.75778	0.865365	9.81885	1.12757	0.0273249	3.88227	2	48.2754	0.0240876	4.22472	-3.86623	48.2918	0.217459	3.16365	-2.39838	49.679	0.838949	1.06107	0.801539	41.371	0.633145	2.29169	0.0254485	60	0.422458	1.72696	0.0887154	68	0.15645	0.519571	0.60609	42
LYM#	44	18	31	3157.16	115.867	3098.46	191.687	2950.26	131.808	0.592328	0.530466	2	40.8481	0.974955	58.7013	-0.308051	25.0751	0.556865	206.892	-1.46726	57.8836	0.869202	148.191	-0.716564	31.9135	0.0680638	0.246359	0.806245	60	0.247667	1.0672	0.289399	73	0.153139	0.525204	0.601911	47
CD19+	44	18	31	10.2497	0.603929	11.706	0.839733	11.782	0.664585	0.253137	1.41869	2	42.983	0.470088	1.4563	1.68113	28.5061	0.295625	1.5323	2.13069	59.3054	0.998587	0.076	0.0799843	35.8824	0.345781	1.25157	0.215585	60	0.357602	1.54091	0.127663	73	0.0164575	0.0564425	0.955229	47
CD19#	44	18	31	321.5	23.7383	359.389	36.4872	344.258	25.3892	0.715579	0.337356	2	41.8156	0.749912	37.8889	1.0296	26.3859	0.831823	22.7581	0.819924	60.5294	0.961072	15.1308	-0.382954	32.2297	0.220812	0.799236	0.427306	60	0.136932	0.590042	0.556985	73	0.0815825	0.279795	0.780863	47
CD3+CD4+	44	18	31	35.77	1.32441	39.4155	1.59195	35.6337	1.15431	0.269019	1.352	2	45.0406	0.300832	3.6455	2.1339	32.381	0.997749	0.13629	-0.099213	68.6208	0.290508	3.78179	-2.16488	33.3563	0.412554	1.49325	0.140612	60	0.0159858	0.0688828	0.945271	73	0.456121	1.56431	0.124454	47
CD3+CD4+#	44	18	31	1111.34	50.4628	1190	70.168	1045.71	57.8562	0.457832	0.795659	2	42.8901	0.725721	78.6591	1.08669	28.5054	0.734181	65.6312	-1.06318	57.5505	0.424041	144.29	-1.78919	37.1047	0.223517	0.809028	0.421695	60	0.1797	0.77433	0.441236	73	0.364082	1.24865	0.217976	47
CD3+CD8+	44	18	31	25.3073	1.75584	26.7532	1.81025	25.8837	1.30134	0.884161	0.123441	2	46.7208	0.872328	1.44587	0.70709	37.5842	0.968502	0.576382	0.342911	72.4356	0.948958	0.869489	-0.438959	33.1169	0.12814	0.463805	0.644465	60	0.0537544	0.231628	0.817475	73	0.0926993	0.317921	0.751953	47
CD3+CD8+#	44	18	31	814.182	69.5769	857.056	98.4104	785.323	63.9606	0.887235	0.11998	2	42.9542	0.952375	42.8737	0.424057	28.1152	0.959659	28.8592	-0.388373	66.74	0.879176	71.733	-0.686992	30.4732	0.0878516	0.317982	0.751603	60	0.0631619	0.272165	0.786264	73	0.149028	0.511104	0.611671	47
CD3+	44	18	31	62.429	1.61253	67.959	1.43689	63.7376	1.49361	0.0788418	2.67339	2	50.1698	0.071484	5.52995	3.21242	43.4654	0.85479	1.30854	0.756585	66.4552	0.244721	4.22142	-2.30491	43.6022	0.548919	1.98683	0.0515129	60	0.123208	0.530904	0.597097	73	0.441326	1.51357	0.136832	47
CD3#	44	18	31	1967.07	83.817	2102.5	135.43	1886.26	101.798	0.604728	0.509216	2	40.8838	0.761612	135.432	1.00148	25.4749	0.854435	80.8101	-0.757911	55.1361	0.572285	216.242	-1.43745	34.3763	0.219193	0.793375	0.430686	60	0.12936	0.557411	0.578952	73	0.299927	1.02863	0.30892	47
CD3-CD56+	44	18	31	24.1692	1.52401	17.1346	0.915371	20.731	1.4009	0.00227616	6.79058	2	56.4855	0.00232226	7.03467	-5.19129	57.9736	0.300814	3.43826	-2.1125	66.7423	0.20582	3.59641	2.44552	46.5044	0.776027	2.80886	0.00670073	60	0.343556	1.48038	0.143074	73	0.430194	1.47539	0.146776	47
CD3-CD56+#	44	18	31	771.273	64.2609	539.5	46.6675	606.806	46.3025	0.0336404	3.61969	2	52.7761	0.028812	231.773	-3.75043	52.0557	0.142433	164.466	-2.70748	72.7387	0.694135	67.3065	1.15777	42.445	0.594681	2.15247	0.0353926	60	0.42248	1.82047	0.0727864	73	0.224321	0.76933	0.445547	47
CD3-CD16+	44	18	31	26.4523	1.5979	18.7927	1.35973	22.7273	1.66655	0.00852538	5.23771	2	51.1229	0.00675448	7.65965	-4.60556	45.4359	0.331252	3.72506	-2.02554	61.6079	0.316267	3.93459	2.07521	46.4432	0.773137	2.7984	0.00689529	60	0.336796	1.45126	0.150993	73	0.381996	1.31009	0.196532	47
CD3-CD16+#	44	18	31	843.25	68.3241	592.556	58.1513	671.226	55.7873	0.0456713	3.28246	2	50.5919	0.0433541	250.694	-3.52492	45.4281	0.185689	172.024	-2.51101	70.5481	0.717604	78.6703	1.10341	41.5413	0.591771	2.14194	0.0362675	60	0.400062	1.72387	0.088964	73	0.215658	0.739621	0.463208	47
CD2+	44	18	31	80.6367	0.878573	81.3251	1.19845	78.4888	1.06516	0.30282	1.22843	2	43.0056	0.919758	0.688396	0.554195	28.9591	0.3689	2.14788	-1.92419	55.2087	0.34513	2.83628	-1.99704	39.3474	0.11307	0.409261	0.683805	60	0.328322	1.41474	0.161396	73	0.398265	1.36589	0.178475	47
CD2+#	44	18	31	2542.5	95.4809	2529.22	165.985	2319.74	113.071	0.418982	0.889023	2	40.211	0.998567	13.2778	-0.0811795	24.2951	0.390845	222.758	-1.86605	56.1847	0.688325	209.48	-1.17313	31.6673	0.0182903	0.0662022	0.947437	60	0.317145	1.36658	0.175951	73	0.251339	0.861992	0.393069	47
CD2+CD26+	44	18	31	35.9388	1.57821	49.1204	3.04667	39.6443	1.97968	0.0107836	5.09864	2	39.0273	0.0131555	13.1815	4.46314	22.8834	0.415198	3.70542	1.80455	53.8241	0.113335	9.47613	-2.93162	30.4673	1.04612	3.78646	0.000355765	60	0.309657	1.33431	0.186249	73	0.63599	2.18119	0.034207	47
CD2+CD26+#	44	18	31	1123.43	62.185	1541.28	152.216	1119.03	56.6306	0.12507	2.19492	2	38.619	0.124686	417.846	2.91142	20.6171	0.998987	4.39956	-0.0665941	67.0883	0.124312	422.246	-2.90716	21.5103	0.7383	2.6723	0.00968607	60	0.0108125	0.0465912	0.962966	73	0.713319	2.4464	0.0182255	47
CD4+CD26+	44	18	31	26.8881	1.2345	31.4692	1.61404	27.5771	0.999269	0.167873	1.85939	2	43.7324	0.152754	4.58108	2.70858	30.022	0.917951	0.688974	0.559024	70.7678	0.250621	3.8921	-2.30325	29.3144	0.54276	1.96454	0.0541038	60	0.088934	0.383217	0.702673	73	0.506	1.73538	0.0892275	47
CD4+CD26+#	44	18	31	837.455	46.0162	953.833	69.0145	791.935	34.3909	0.259543	1.39311	2	41.9818	0.477976	116.379	1.6633	26.8676	0.748122	45.5191	-1.0294	72.3237	0.239457	161.898	-2.35316	25.0968	0.353122	1.27814	0.206124	60	0.161589	0.696288	0.48846	73	0.544978	1.86905	0.0678536	47
CD8+CD26+	44	18	31	8.37866	0.695244	15.9229	2.47273	11.4488	1.45311	0.0357707	3.68784	2	33.2373	0.0750185	7.54423	3.31886	18.6914	0.25857	3.07015	2.26189	39.1209	0.441784	4.47408	-1.75136	28.1595	0.920593	3.33212	0.00147966	60	0.416145	1.79317	0.0770875	73	0.389902	1.3372	0.187592	47
CD8+CD26+#	44	18	31	265.273	25.7587	527.333	105.674	311.516	37.9012	0.144955	2.04324	2	34.6078	0.163083	262.061	2.71344	18.2672	0.66362	46.2434	1.22686	47.9581	0.302992	215.817	-2.1491	21.189	0.770895	2.79028	0.00704975	60	0.215883	0.930242	0.355312	73	0.530506	1.81942	0.0752204	47
CD8+CD11a+	44	18	31	27.852	1.63479	27.225	1.75038	27.603	1.32646	0.974773	0.0255643	2	46.578	0.972508	0.627023	-0.321472	36.1968	0.994015	0.249023	-0.152397	70.7081	0.99027	0.378	0.193862	34.6112	0.0591824	0.214213	0.831107	60	0.0242545	0.104513	0.917049	73	0.0403606	0.138421	0.890499	47
CD8+CD11a+#	44	18	31	894.409	69.5586	872.111	98.4749	849.065	67.8942	0.91778	0.0859688	2	42.9253	0.987394	22.298	-0.220449	28.0946	0.909178	45.3446	-0.589657	64.387	0.987762	23.0466	-0.216746	31.9841	0.0456879	0.165369	0.869209	60	0.0969117	0.417593	0.67747	73	0.0462883	0.15875	0.874546	47
CD3-CD16+CD11a+	44	18	31	26.3378	1.71516	18.6133	1.39352	23.1053	1.72337	0.0114858	4.87374	2	51.943	0.00900493	7.72444	-4.43379	47.4235	0.466962	3.23251	-1.67545	63.1871	0.245558	4.49192	2.29955	46.5307	0.731522	2.64777	0.0103367	60	0.276771	1.19261	0.236885	73	0.422438	1.44879	0.154036	47
CD3-CD16+CD11a+#	44	18	31	841.159	72.4063	588.722	59.9197	692.839	60.4283	0.0641071	2.90001	2	51.2038	0.0527188	252.437	-3.39966	46.6349	0.332294	148.32	-2.02036	69.9544	0.594744	104.116	1.38388	42.8637	0.564742	2.0441	0.0453396	60	0.323099	1.39224	0.168078	73	0.267012	0.915742	0.364477	47

## Sheet: T2 Bio Stats
Item														Games Howell												Hedge's g*
	n			HC		GWIL		GWIH		Welch ANOVA				HC v GWIL				HC vs. GWIH				GWIL vs. GWIH				HC vs. GWIL				HC vs. GWIH				GWIL vs. GWIH
	HC	GWIL	GWIH	Mean	SEM	Mean	SEM	Mean	SEM	P	F	df1	df2	P	D	q	df	P	D	q	df	P	D	q	df	g*	tstat	P	df	g*	tstat	P	df	g*	tstat	P	df
Testosterone (ng/ml)	18	6	17	3.24167	0.212717	3.67833	0.210049	3.70471	0.234255	0.619427	0.49344	2	16.1612	0.731174	0.436667	1.08515	10.6864	0.642323	0.463039	1.27854	31.884	0.999181	0.0263725	0.0617366	12.645	0.311726	0.684888	0.500567	22	0.299887	0.907499	0.370723	33	0.0168725	0.0368641	0.970942	21
hIL-1a (a.u)	41	19	30	0.147447	0.0274493	0.094536	0.0213033	0.125356	0.0269911	0.399171	0.934307	2	53.5157	0.36666	0.052911	-1.93121	52.4125	0.871824	0.0220907	-0.707477	62.0623	0.753595	0.0308204	1.01777	46.9944	0.318129	1.16138	0.250245	58	0.119182	0.501533	0.617592	69	0.18747	0.649824	0.51897	47
hIL-1b (a.u)	41	19	30	0.171197	0.0248495	0.124011	0.0182011	0.167653	0.0296013	0.339686	1.10169	2	53.8156	0.358601	0.0471864	-1.95232	54.203	0.997073	0.00354408	-0.111093	54.5417	0.576901	0.0436423	1.42406	44.5583	0.316021	1.15368	0.253363	58	0.0192793	0.0811295	0.935574	69	0.251774	0.872718	0.387254	47
hIL-2 (a.u)	41	19	30	0.0647037	0.0231415	0.0965205	0.037142	0.0677461	0.0128179	0.822969	0.195759	2	41.3055	0.814096	0.0318168	0.869118	28.221	0.994283	0.00304245	0.149158	65.6811	0.826579	0.0287744	-0.837122	22.4615	0.185478	0.677117	0.501024	58	0.0231444	0.0973943	0.922696	69	0.199771	0.692462	0.492055	47
hIL-4 (a.u)	41	19	30	0.152982	0.02414	0.128942	0.00883124	0.134554	0.0165189	0.681165	0.386574	2	56.4405	0.654936	0.0240402	-1.24608	52.4536	0.837931	0.018428	-0.803162	68.9425	0.969265	0.00561224	0.3395	42.1352	0.174996	0.63885	0.525435	58	0.128072	0.538942	0.591661	69	0.0589354	0.204286	0.839012	47
hIL-5 (a.u)	41	19	30	0.0749965	0.0250133	0.0798864	0.0380669	0.0744083	0.0137928	0.994132	0.0058863	2	41.6496	0.996123	0.00488986	0.128787	29.3697	0.999837	0.000588241	-0.0267176	65.5717	0.99418	0.0054781	-0.154641	22.9197	0.0269685	0.0984527	0.921912	58	0.00414354	0.0174365	0.986139	69	0.0366663	0.127095	0.899407	47
hIL-6 (a.u)	41	19	30	0.0988021	0.021386	0.147642	0.0419805	0.0914985	0.0133364	0.595428	0.525118	2	40.8085	0.667028	0.0488401	1.22469	24.7967	0.962892	0.0073036	-0.372353	68.055	0.566929	0.0561437	-1.45728	21.7773	0.279531	1.02047	0.311744	58	0.0586335	0.246736	0.805845	69	0.351279	1.21763	0.229442	47
hIL-8 (a.u)	41	19	30	0.231281	0.0239606	0.255346	0.0362584	0.232308	0.0244866	0.890545	0.116229	2	43.8311	0.886499	0.0240655	0.66456	29.4992	0.999692	0.00102684	0.03682	60.6128	0.906366	0.0230387	-0.600287	34.1521	0.138877	0.506991	0.614083	58	0.00624038	0.0262602	0.979126	69	0.126745	0.439333	0.662434	47
hIL-10 (a.u)	41	19	30	0.166708	0.0318407	0.100687	0.0272017	0.112543	0.0194327	0.317593	1.17391	2	49.618	0.348303	0.066021	-1.98279	48.9457	0.388578	0.054165	-1.86907	67.7127	0.956632	0.011856	0.40417	35.7148	0.336845	1.2297	0.223773	58	0.293498	1.23507	0.220993	69	0.0842583	0.292062	0.771524	47
hIL-12 (a.u)	41	19	30	0.135806	0.015606	0.165128	0.0386485	0.133534	0.0137194	0.82575	0.192378	2	40.2041	0.831989	0.0293214	0.822576	22.2322	0.995322	0.00227213	-0.136243	65.7449	0.810071	0.0315935	-0.880531	22.7215	0.200504	0.731969	0.467135	58	0.0225521	0.0949018	0.924668	69	0.209357	0.72569	0.471627	47
hIL-13 (a.u)	41	19	30	0.0576567	0.0231169	0.0631488	0.0249361	0.0770706	0.0219745	0.86714	0.142975	2	48.4969	0.989698	0.00549211	0.199052	39.7882	0.856138	0.0194138	0.752836	63.2722	0.9399	0.0139217	0.476729	41.6908	0.0367039	0.133993	0.893872	58	0.126151	0.530857	0.597223	69	0.0947321	0.328368	0.744092	47
hIL-15 (a.u)	41	19	30	0.21726	0.0243591	0.143869	0.0128075	0.215174	0.0307839	0.0295188	3.75901	2	54.8424	0.0442227	0.0733912	-3.48467	57.7863	0.999076	0.0020856	-0.0640372	52.2439	0.214685	0.0713055	2.42096	37.8705	0.518981	1.89462	0.0631317	58	0.0112114	0.0471787	0.962507	69	0.409864	1.4207	0.162004	47
hIL-17 (a.u)	41	19	30	0.117623	0.023048	0.130008	0.0448748	0.101227	0.0173642	0.824216	0.194225	2	41.5301	0.977807	0.0123856	0.290176	24.9107	0.86815	0.0163954	-0.718138	68.6958	0.880585	0.028781	-0.683522	23.6118	0.0660621	0.24117	0.810274	58	0.116112	0.488612	0.626666	69	0.16056	0.556544	0.58048	47
hIL-23 (a.u)	41	19	30	0.100581	0.0259229	0.104441	0.0405985	0.0546222	0.00459487	0.178223	1.81374	2	34.5543	0.997986	0.00386085	0.0959694	28.7364	0.227449	0.0459584	-2.36659	43.6268	0.594967	0.0498192	-1.39554	18.4745	0.0203037	0.0741217	0.941169	58	0.343056	1.44362	0.153371	69	0.356396	1.23537	0.222834	47
hIFNy (a.u)	41	19	30	0.313781	0.0199839	0.357957	0.0314495	0.362367	0.0350103	0.445579	0.824384	2	41.3741	0.581392	0.044176	1.41906	28.6325	0.579963	0.0485857	1.41773	41.8768	0.997407	0.00440974	0.106484	46.3591	0.300741	1.0979	0.276785	58	0.259103	1.09033	0.279359	69	0.0201149	0.0697237	0.944709	47
hTNFa (a.u)	41	19	30	0.18562	0.0221872	0.142133	0.0156555	0.175265	0.0296831	0.338472	1.10543	2	53.7701	0.324436	0.0434865	-2.04726	55.199	0.969996	0.0103546	-0.335186	50.1228	0.71106	0.0331319	1.11864	41.8915	0.327811	1.19672	0.236283	58	0.0591686	0.248988	0.80411	69	0.19388	0.67204	0.504848	47
hTNFb (a.u)	41	19	30	0.112315	0.0195904	0.141885	0.0407239	0.124863	0.0212524	0.83684	0.178905	2	40.6842	0.850698	0.0295693	0.770812	24.0476	0.925958	0.0125471	0.530337	58.2712	0.952608	0.0170221	-0.42299	28.1069	0.179041	0.653617	0.515941	58	0.0907253	0.381782	0.703796	69	0.094344	0.327022	0.745103	47
Cortisol	35	19	29	0.109629	0.0092558	0.172579	0.0246779	0.124483	0.012046	0.151916	1.98014	2	38.3471	0.148242	0.0629504	2.76425	22.2546	0.703813	0.0148542	1.13448	50.7524	0.351026	0.0480962	-1.99306	27.1433	0.669829	2.38516	0.0207511	52	0.204531	0.824536	0.412796	62	0.449794	1.54934	0.128153	46
WBC	44	19	32	0.691537	0.0388541	0.685189	0.039719	0.717781	0.034001	0.852787	0.159753	2	50.0784	0.994884	0.00634711	-0.143411	40.9134	0.888952	0.0262447	0.655338	70.4692	0.868117	0.0325918	0.719316	40.6109	0.0255233	0.0941381	0.925308	61	0.104872	0.45603	0.649704	74	0.141846	0.497414	0.621122	49
NE	44	18	32	58.8432	1.23224	61.0544	1.91631	58.8219	1.51405	0.708324	0.347721	2	41.71	0.700363	2.21126	1.14689	26.1643	0.999958	0.0213068	-0.0136329	56.9199	0.74643	2.23257	-1.03626	35.542	0.247148	0.89456	0.374597	60	0.00230172	0.0100089	0.992041	74	0.212144	0.731531	0.468011	48
LY	44	18	32	31.375	1.19554	31.1556	1.91472	31.8813	1.37551	0.959892	0.0409746	2	41.5535	0.997079	0.219444	-0.114581	25.6297	0.967406	0.50625	0.349005	59.7036	0.967791	0.725694	0.348235	32.7802	0.0249888	0.0904479	0.928233	60	0.0583322	0.253654	0.800466	74	0.0732525	0.252595	0.80166	48
MO	44	18	32	6.69091	0.28023	5.84444	0.32089	6.9875	0.302988	0.112435	2.29178	2	46.3316	0.216157	0.846465	-2.42131	33.9003	0.797871	0.296591	0.908059	62.3722	0.106417	1.14306	2.94777	41.0082	0.458565	1.65979	0.102175	60	0.150299	0.653565	0.515418	74	0.573841	1.97876	0.0535962	48
EO	44	18	32	2.88636	0.329914	2.27778	0.325555	2.91562	0.326671	0.450741	0.809995	2	48.883	0.489673	0.608586	-1.62768	39.2714	0.998528	0.0292614	0.0802994	66.0437	0.510988	0.637847	1.57627	42.7703	0.2897	1.04858	0.298578	60	0.013106	0.0569905	0.954706	74	0.301793	1.04066	0.303245	48
BA	44	18	32	0.575	0.0824522	0.355556	0.0545021	0.34375	0.0477263	0.0641836	2.89478	2	52.5004	0.11313	0.219444	-2.88342	55.4032	0.0633179	0.23125	-3.24709	71.6622	0.991192	0.0118056	-0.185149	38.7035	0.443443	1.60506	0.113733	60	0.4895	2.12856	0.0366195	74	0.0368106	0.126933	0.899524	48
RBC	44	18	32	4.73773	0.0593355	4.62661	0.100369	4.6675	0.0535186	0.619889	0.483789	2	41.3426	0.712872	0.111116	-1.11814	24.7155	0.705304	0.0702273	-1.12979	69.5045	0.956673	0.0408889	0.404492	25.997	0.249242	0.90214	0.37059	60	0.181669	0.789977	0.432066	74	0.0922328	0.318044	0.751831	48
HGB	44	18	32	14.4273	0.153478	14.15	0.264403	13.9469	0.141032	0.127368	2.16733	2	41.176	0.736415	0.277273	-1.06256	24.4319	0.0996873	0.480398	-2.95751	68.8676	0.853446	0.203125	-0.762734	26.003	0.238558	0.86347	0.391318	60	0.476975	2.0741	0.0415496	74	0.173905	0.599671	0.551546	48
HCT	44	18	32	42.9182	0.502186	41.8222	0.837279	41.4541	0.39297	0.118839	2.24371	2	41.3007	0.626082	1.09596	-1.3186	24.9476	0.0942004	1.46412	-2.99173	73.1051	0.947268	0.36816	-0.447074	23.9829	0.292246	1.05779	0.294389	60	0.470479	2.04585	0.0443251	74	0.105102	0.362422	0.718628	48
MCV	44	18	32	90.825	0.937678	90.6556	0.653225	89.1594	0.969429	0.501414	0.699025	2	55.2301	0.990423	0.169444	-0.191447	53.6181	0.513006	1.66563	-1.56704	64.2709	0.55577	1.49618	-1.47145	47.9014	0.0299396	0.108367	0.914066	60	0.257533	1.11987	0.266393	74	0.256714	0.885221	0.380451	48
MCH	44	18	32	30.5377	0.303138	30.6889	0.281901	30.0156	0.395914	0.527971	0.646956	2	49.9273	0.944978	0.151162	0.455848	41.6731	0.630578	0.522102	-1.30096	54.4337	0.504157	0.673264	-1.59076	47.9978	0.079214	0.286718	0.775316	60	0.22166	0.963877	0.338247	74	0.280685	0.96788	0.337956	48
MCHC	44	18	32	33.6568	0.151504	33.8778	0.169901	33.6719	0.197522	0.693256	0.369261	2	46.4566	0.682628	0.22096	1.18566	34.5906	0.998725	0.015057	0.0751647	54.5041	0.799923	0.205903	-0.903769	46.2208	0.222571	0.805604	0.423652	60	0.0128034	0.0556747	0.955751	74	0.166551	0.574312	0.568438	48
RDW	44	18	32	12.7091	0.117713	13.1667	0.250759	13.1281	0.167432	0.134781	2.11335	2	38.0881	0.385491	0.457576	1.90687	21.8071	0.184952	0.419034	2.52617	51.1959	0.994894	0.0385417	-0.1444	30.8336	0.462693	1.67473	0.099192	60	0.435703	1.89463	0.0620484	74	0.0310083	0.106925	0.915294	48
PLT	44	18	32	223.932	9.05926	247.833	8.77421	228.75	7.03135	0.243158	1.45629	2	48.2635	0.231805	23.9015	2.35449	40.0138	0.921038	4.81818	0.547865	73.2322	0.372398	19.0833	-1.92452	35.9708	0.415888	1.50532	0.137488	60	0.0860498	0.374183	0.709339	74	0.392397	1.35309	0.182365	48
MonoNu	44	18	32	37.6955	1.16944	36.3122	1.84486	37.9188	1.54791	0.849275	0.16402	2	41.2988	0.858827	1.38323	-0.747365	25.9002	0.994861	0.223295	0.142852	53.9066	0.85499	1.60653	0.757216	37.3795	0.161996	0.58635	0.55984	60	0.0243871	0.106046	0.915833	74	0.152382	0.525455	0.601686	48
TotLymph	44	18	32	2.01266	0.0733052	2.14556	0.136594	1.91571	0.0879058	0.517857	0.669028	2	39.9043	0.763109	0.132896	0.998435	23.3265	0.735443	0.0969466	-1.0602	57.9402	0.504502	0.229843	-1.59733	29.9215	0.230989	0.836071	0.406432	60	0.178337	0.775487	0.440523	74	0.34654	1.19496	0.237972	48
NK %	43	17	26	15.5105	1.00699	12.1841	1.62919	14.385	1.29995	0.374797	1.00831	2	36.4006	0.352763	3.32635	-1.99403	23.6993	0.844343	1.12547	-0.786788	41.9845	0.706545	2.20088	1.13032	34.7492	0.448681	1.58671	0.118016	58	0.14662	0.596894	0.55259	67	0.243883	0.796575	0.430286	41
LYM#	44	18	31	2013.34	73.1319	2145.36	136.603	1930.35	88.5057	0.576082	0.559286	2	39.4602	0.765714	132.012	0.992096	23.295	0.80346	82.9916	-0.894284	55.2822	0.552486	215.004	-1.48473	30.3961	0.22973	0.831516	0.408979	60	0.152545	0.657317	0.513044	73	0.322343	1.10551	0.274567	47
CD19+	44	18	31	14.225	0.859351	14.4736	1.10277	15.5335	0.750338	0.577126	0.556598	2	44.1376	0.988079	0.248601	0.214051	30.5164	0.556614	1.30853	1.46662	68.561	0.804375	1.05993	0.893752	31.6367	0.0425531	0.154022	0.878109	60	0.236384	1.01858	0.311766	73	0.191543	0.656917	0.514439	47
CD19#	44	18	31	286.955	20.7018	328.056	41.693	310.871	26.0854	0.688739	0.376512	2	38.6617	0.75318	41.101	1.02287	22.3936	0.807074	23.9164	0.885123	53.6435	0.9591	17.1846	-0.392579	29.5584	0.243426	0.881088	0.381786	60	0.151998	0.654959	0.514553	73	0.0860115	0.294985	0.769305	47
CD3+CD4+	44	18	31	50.5579	1.27875	50.4189	1.15316	48.49	0.84686	0.379285	0.989278	2	48.0853	0.997721	0.139043	-0.10117	42.9598	0.426436	2.06796	-1.77244	72.9596	0.537483	1.92892	-1.51791	33.7136	0.0173683	0.0628652	0.950083	60	0.272927	1.17604	0.243399	73	0.318712	1.09305	0.279942	47
CD3+CD4+#	44	18	31	1016.89	43.5753	1081.44	75.8123	935.452	45.4911	0.350742	1.07521	2	40.5996	0.816146	64.5581	0.864289	24.2831	0.489287	81.4348	-1.62281	61.567	0.401361	145.993	-1.8543	28.6107	0.194791	0.705051	0.483507	60	0.269877	1.1629	0.248658	73	0.410647	1.40835	0.165608	47
CD3+CD8+	44	18	31	23.7979	1.31126	24.2163	1.41079	23.9605	0.910066	0.982595	0.0175653	2	45.6338	0.981226	0.418346	0.266564	36.0238	0.995525	0.162584	0.133304	72.9628	0.992678	0.255762	-0.171226	30.289	0.0491737	0.177986	0.859334	60	0.0206769	0.0890967	0.929249	73	0.0372169	0.127639	0.898979	47
CD3+CD8+#	44	18	31	482.364	33.0754	500.778	32.2102	460.452	24.3766	0.720888	0.329531	2	47.6185	0.935259	18.4141	0.495198	39.7951	0.876348	21.912	-0.693805	72.5051	0.70909	40.3262	-1.12442	34.5725	0.087664	0.317303	0.752115	60	0.10866	0.468218	0.641024	73	0.234181	0.803147	0.425933	47
CD3+	44	18	31	75.5422	1.05108	76.0097	1.27411	74.0934	0.930331	0.540651	0.623473	2	44.9479	0.968777	0.467563	0.342826	32.1288	0.622518	1.4488	-1.31791	68.1012	0.603025	1.91637	-1.3675	33.5522	0.0665183	0.240765	0.810558	60	0.21292	0.917475	0.361915	73	0.287577	0.986273	0.329049	47
CD3#	44	18	31	1521.25	57.046	1616.11	94.5366	1424.1	62.4287	0.374582	1.00588	2	40.9461	0.758287	94.8611	1.0097	25.0469	0.570828	97.1532	-1.43533	59.5436	0.38118	192.014	-1.90554	30.8697	0.223246	0.808045	0.422257	60	0.240665	1.03703	0.303147	73	0.411636	1.41174	0.164612	47
CD3-CD56+	44	18	31	8.3185	0.661516	7.35022	0.634022	7.53474	0.55189	0.591015	0.531652	2	48.5471	0.625605	0.968278	-1.31447	40.4362	0.688332	0.783758	-1.16875	69.9643	0.983835	0.18452	0.247747	38.7284	0.231201	0.83684	0.406003	60	0.186898	0.805345	0.423236	73	0.0496835	0.170394	0.865431	47
CD3-CD56+#	44	18	31	167.273	14.7287	156.444	16.0131	143.645	12.5606	0.551143	0.603457	2	46.5101	0.903408	10.8283	-0.610078	35.6547	0.513825	23.6276	-1.56454	69.3149	0.871818	12.7993	-0.708714	35.6188	0.113037	0.409141	0.683893	60	0.251138	1.08216	0.282745	73	0.146177	0.501328	0.61848	47
CD3-CD16+	44	18	31	9.32582	0.70769	8.85006	0.867852	10.2901	0.809375	0.603946	0.510001	2	44.7088	0.930571	0.475763	-0.513886	31.788	0.711725	0.964279	1.11568	57.6554	0.600646	1.44004	1.37096	40.7485	0.100202	0.362686	0.718114	60	0.188495	0.812225	0.419304	73	0.26994	0.925785	0.359287	47
CD3-CD16+#	44	18	31	188.886	16.8454	205.944	33.5235	192.613	16.0645	0.932632	0.0698673	2	39.7214	0.92727	17.0581	0.52713	22.5274	0.989115	3.72654	0.202843	65.3233	0.95725	13.3315	-0.40179	24.493	0.124917	0.452141	0.652798	60	0.0332018	0.143067	0.886632	73	0.0938648	0.321918	0.748942	47
CD2+	44	18	31	81.0933	1.25587	81.4904	1.27409	79.796	0.81996	0.590172	0.533429	2	46.0371	0.980044	0.397116	0.27428	38.1952	0.701434	1.29724	-1.13851	72.8982	0.652056	1.69436	-1.25686	30.2318	0.0493753	0.178715	0.858763	60	0.174932	0.753783	0.453404	73	0.273353	0.937491	0.353299	47
CD2+#	44	18	31	1632.23	63.6836	1731.33	99.9368	1532.68	65.8867	0.392879	0.955524	2	41.6561	0.767312	99.1061	0.987454	25.9966	0.601816	99.5499	-1.36503	61.9517	0.396153	198.656	-1.86581	30.8285	0.213578	0.773053	0.442526	60	0.22665	0.976635	0.331975	73	0.403228	1.38291	0.173228	47
CD2+CD26+	44	18	31	50.4585	1.50722	57.9927	2.27927	51.0145	1.42357	0.0762225	2.73777	2	42.1818	0.0728034	7.53419	3.26624	26.7028	0.96901	0.556007	0.340136	65.7032	0.116114	6.97818	-2.91742	29.518	0.695805	2.51849	0.0144705	60	0.0555802	0.239495	0.811393	73	0.639475	2.19314	0.0332806	47
CD2+CD26+#	44	18	31	1028.2	53.9229	1232	81.7356	970.677	45.3652	0.101078	2.42119	2	42.1302	0.20913	203.795	2.46495	26.6565	0.740401	57.5271	-1.04787	69.7227	0.0872017	261.323	-3.13647	26.9992	0.525616	1.90248	0.0619103	60	0.167808	0.723087	0.471937	73	0.70822	2.42891	0.0190226	47
CD4+CD26+	44	18	31	39.1496	1.3803	41.7313	1.26555	38.3633	0.762319	0.209787	1.61607	2	45.8641	0.449258	2.58174	1.72392	42.2629	0.885444	0.786301	-0.666176	70.3897	0.185114	3.36804	-2.56014	28.6954	0.297891	1.07823	0.285249	60	0.0999624	0.430739	0.667928	73	0.566403	1.94253	0.0580775	47
CD4+CD26+#	44	18	31	792.932	41.4297	876.667	66.9778	735.387	33.8029	0.299711	1.24063	2	41.4723	0.654949	83.7348	1.25215	25.4655	0.592291	57.5447	-1.38575	70.5671	0.312059	141.28	-2.11078	25.3025	0.274117	0.992176	0.325096	60	0.220755	0.951236	0.344624	73	0.487436	1.67171	0.101228	47
CD8+CD26+	44	18	31	11.2665	0.74522	15.381	1.80836	12.0954	1.20806	0.245256	1.46155	2	36.1433	0.228143	4.11452	2.41115	20.6819	0.873017	0.828878	0.704564	44.9726	0.461972	3.28565	-1.69882	31.1628	0.609859	2.20741	0.0311213	60	0.125712	0.541692	0.58968	73	0.365859	1.25475	0.215774	47
CD8+CD26+#	44	18	31	234.545	21.4422	323.556	39.3753	223.129	21.8532	0.214592	1.59949	2	40.185	0.251437	89.0101	2.31463	23.5191	0.94157	11.4164	-0.469249	62.5891	0.199818	100.427	-2.5021	26.9983	0.532565	1.92764	0.058638	60	0.0777095	0.334851	0.738698	73	0.564986	1.93767	0.0586849	47
CD8+CD11a+	44	18	31	15.599	1.37633	18.0347	1.28747	17.4544	0.920973	0.460704	0.787768	2	47.5539	0.495878	2.4357	1.61223	41.4297	0.554344	1.8554	1.47137	72.9869	0.954826	0.580303	-0.412586	32.9807	0.280821	1.01644	0.313501	60	0.226927	0.97783	0.331388	73	0.0872457	0.299217	0.766093	47
CD8+CD11a+#	44	18	31	321.455	32.8516	373.222	28.7524	330.71	20.9916	0.540217	0.623708	2	48.2603	0.547664	51.7677	1.49095	44.2304	0.973744	9.25513	0.313122	72.754	0.613181	42.5125	-1.34437	33.5484	0.252996	0.915727	0.363476	60	0.0479558	0.206642	0.836865	73	0.282723	0.969624	0.337198	47
CD3-CD16+CD11a+	44	18	31	9.40666	0.738106	9.2885	1.20985	10.298	0.937387	0.792696	0.233651	2	40.563	0.997906	0.118159	-0.0980741	25.2296	0.793315	0.891309	0.920045	53.3312	0.859946	1.00947	0.743133	35.2565	0.0215895	0.0781438	0.937974	60	0.158199	0.681679	0.497599	73	0.153789	0.527433	0.600374	47
CD3-CD16+CD11a+#	44	18	31	189.364	17.2559	223	46.7699	194.129	18.8031	0.862744	0.14822	2	37.5394	0.851439	33.6364	0.769453	19.9378	0.985507	4.7654	0.23339	59.7285	0.894323	28.871	-0.64077	22.2728	0.20079	0.726766	0.470195	60	0.0391039	0.168499	0.866657	73	0.15509	0.531895	0.597304	47

## Sheet: HC-T0 correlation rho
Item	MFI general fatigue	MFI physical fatigue	MFI mental fatigue	MFI reduced activity	MFI reduced motivation	SF36 physical function	SF36 role physical	SF36 pain	SF36 general health	SF36 vitality	SF36 social functioning	SF36 role emotional	SF36 mental health	DTS intrusion	DTS avoidance/numbing	DTS hyperarousal	DTS total	Testosterone (ng/ml)	hIL-1a	hIL-1b	hIL-2	hIL-4	hIL-5	hIL-6	hIL-8	hIL-10	hIL-12	hIL-13	hIL-15	hIL-17	hIL-23	hIFNy	hTNFa	hTNFb (a.u)	Cortisol	WBC	NE	LY	MO	EO	BA	RBC	HGB	HCT	MCV	MCH	MCHC	RDW	PLT
MFI general fatigue	1	0.774215	0.485878	0.455302	0.347248	-0.523655	-0.291901	-0.481612	-0.590848	-0.553928	-0.627708	-0.387578	-0.423473	0.136361	0.407647	0.463691	0.363916	-0.0364582	0.326003	0.284842	0.375096	0.155233	0.235167	0.308119	0.288428	0.13783	0.372297	0.386132	0.188554	0.289914	0.334342	0.244263	0.221388	0.300365	0.343939	0.0795236	-0.0302197	-0.00594485	0.151709	-0.0326843	0.188674	0.0358827	-0.0817582	0.0214161	-0.000885712	-0.0556838	-0.269298	0.263756	-0.0159237
MFI physical fatigue	0.774215	1	0.451244	0.563223	0.334783	-0.632282	-0.319242	-0.44045	-0.623665	-0.461598	-0.572004	-0.303665	-0.365827	0.0727771	0.303011	0.454464	0.286767	-0.261078	0.272467	0.154818	0.426086	0.223807	0.182663	0.25353	0.306384	0.159985	0.367622	0.466869	0.261986	0.168406	0.303035	0.27031	0.223754	0.180355	0.236862	0.0721768	-0.128081	0.0764019	0.143104	0.1318	0.134468	0.1091	-0.157843	-0.0229601	-0.0470782	-0.176059	-0.343888	0.173353	0.121419
MFI mental fatigue	0.485878	0.451244	1	0.360371	0.412386	-0.201213	-0.144687	-0.296046	-0.456736	-0.545491	-0.348402	-0.353914	-0.418045	0.124645	0.475428	0.429391	0.382944	-0.00698511	0.239919	-0.0201502	0.303603	0.0940021	0.102197	0.035385	0.248744	0.0791546	0.385071	0.393555	0.0221748	0.0714416	0.302831	0.137388	0.0460938	0.0867636	0.181183	-0.0028468	0.00366519	0.0108396	0.0792364	0.0161937	0.212545	0.00834447	-0.000858394	0.0177478	-0.0475508	-0.0964657	-0.200771	0.107477	0.0983752
MFI reduced activity	0.455302	0.563223	0.360371	1	0.365106	-0.471907	-0.109952	-0.139375	-0.422462	-0.263657	-0.340324	-0.14051	-0.271208	0.0350542	0.20084	0.245697	0.140894	-0.10537	-0.0973024	0.133141	0.0559549	-0.0100021	0.0116062	0.0191086	0.180226	0.0630318	0.0898298	-0.00566181	0.153239	0.0416123	-0.0328369	0.0686934	0.0968305	0.0127444	-0.0583563	0.110095	-0.191323	0.127282	0.234085	0.0300822	0.173199	-0.0502679	-0.137269	-0.0472397	0.0331092	-0.0320526	-0.165053	0.110246	0.260767
MFI reduced motivation	0.347248	0.334783	0.412386	0.365106	1	-0.0600031	-0.0297652	-0.0661946	-0.25724	-0.420183	-0.296742	-0.409771	-0.413336	-0.0075411	0.191451	0.301334	0.180146	-0.139683	-0.00589148	0.0218514	0.015771	0.0441778	0.00342022	-0.0583364	-0.0465529	-0.0447478	-0.08009	0.144219	0.0869305	-0.0427527	-0.111917	-0.000285018	-0.0304076	0.0129269	-0.248702	0.101805	0.00825944	-0.0785412	0.0873056	-0.000612203	0.0998875	0.0407634	0.338447	0.311912	0.247757	0.232585	-0.0968393	-0.0750403	0.0191191
SF36 physical function	-0.523655	-0.632282	-0.201213	-0.471907	-0.0600031	1	0.318407	0.525762	0.544021	0.314486	0.461592	0.249308	0.0600306	-0.238739	-0.232328	-0.266484	-0.297894	0.208637	-0.0188897	-0.198793	-0.40621	-0.149013	-0.0728143	-0.302135	-0.472256	0.112988	-0.283179	-0.32124	-0.255778	-0.20709	-0.106219	-0.0910452	-0.321234	-0.281138	-0.296048	-0.110687	-0.0475004	0.0389821	-0.137492	0.0904169	-0.281684	-0.00592681	0.128981	0.0559429	0.0401316	0.106976	0.199042	-0.0814028	0.00886791
SF36 role physical	-0.291901	-0.319242	-0.144687	-0.109952	-0.0297652	0.318407	1	0.41856	0.35667	0.353595	0.329062	0.0554299	0.147159	0.0353068	-0.383941	-0.386352	-0.272808	-0.0801085	0.0514253	-0.0807791	-0.0603638	-0.0216755	-0.271448	-0.155516	-0.185754	0.0685551	-0.0112158	-0.211093	-0.0477617	-0.170254	-0.106739	-0.235658	-0.0439888	-0.279761	-0.0320508	-0.080862	-0.0620274	0.049601	-0.328138	0.241464	-0.176029	-0.0658573	-0.0391918	-0.0594792	-0.177434	-0.0640971	0.296305	-0.258582	0.042575
SF36 pain	-0.481612	-0.44045	-0.296046	-0.139375	-0.0661946	0.525762	0.41856	1	0.620035	0.507623	0.603598	0.338494	0.430584	-0.356947	-0.492694	-0.413468	-0.486974	0.136809	-0.12929	-0.233734	-0.527508	-0.212591	-0.405556	-0.424398	-0.584603	0.152552	-0.377811	-0.420294	-0.186541	-0.131765	-0.289402	-0.257286	-0.147582	-0.479364	-0.162453	-0.116441	-0.215811	0.232267	-0.165477	0.129549	-0.273453	-0.0308365	0.00174857	-0.0753494	-0.252957	-0.135554	0.302991	-0.239389	0.0593773
SF36 general health	-0.590848	-0.623665	-0.456736	-0.422462	-0.25724	0.544021	0.35667	0.620035	1	0.574562	0.515902	0.193114	0.354425	-0.386407	-0.497825	-0.547085	-0.574326	0.315602	-0.203646	-0.26379	-0.567407	-0.0975506	-0.28423	-0.398246	-0.511614	0.0216682	-0.308355	-0.531946	0.00175451	-0.234051	-0.280984	-0.200979	-0.167585	-0.343112	-0.132256	0.0430319	0.181964	-0.0755878	-0.264786	-0.202041	-0.309843	-0.100917	0.000319438	-0.15428	-0.186337	-0.0686267	0.361968	-0.0121096	-0.160256
SF36 vitality	-0.553928	-0.461598	-0.545491	-0.263657	-0.420183	0.314486	0.353595	0.507623	0.574562	1	0.66823	0.483814	0.539284	-0.307574	-0.46707	-0.511043	-0.504053	0.135231	-0.157053	0.0871829	-0.319419	-0.118851	-0.0846381	-0.0451958	-0.220455	0.210747	-0.357874	-0.484524	0.0807738	-0.0278043	-0.365226	-0.0810565	0.0821087	-0.159033	-0.0438842	0.119702	0.215266	-0.156257	-0.203424	0.040949	-0.270872	-0.0408069	0.0245734	-0.0907693	-0.188192	-0.108858	0.332345	-0.142864	0.0563617
SF36 social functioning	-0.627708	-0.572004	-0.348402	-0.340324	-0.296742	0.461592	0.329062	0.603598	0.515902	0.66823	1	0.507858	0.572032	-0.226085	-0.406128	-0.468267	-0.407512	-0.00972115	-0.0910378	0.00796442	-0.344849	-0.106744	-0.231589	-0.219445	-0.301614	0.139636	-0.329231	-0.31766	-0.0607158	-0.0445801	-0.339781	-0.181113	-0.141316	-0.237899	-0.0752536	0.0446139	0.00359874	0.101769	-0.269043	0.0316577	-0.223545	0.0202541	0.0758309	-0.00745118	-0.0923389	-0.0357502	0.197833	-0.135236	0.0802184
SF36 role emotional	-0.387578	-0.303665	-0.353914	-0.14051	-0.409771	0.249308	0.0554299	0.338494	0.193114	0.483814	0.507858	1	0.362758	-0.235493	-0.390316	-0.41899	-0.349054	0.252684	0.0501141	0.213963	-0.22412	0.00880229	-0.147608	-0.0169282	-0.0595847	0.0846374	-0.142868	-0.236656	-0.213963	-0.14016	-0.0893771	-0.0758351	0.0582407	-0.0311601	-0.0598397	-0.0172506	-0.332522	0.286008	0.101493	0.177767	-0.0128145	-0.122155	-0.0127321	-0.0547327	0.125553	0.164416	0.262051	-0.170418	0.213835
SF36 mental health	-0.423473	-0.365827	-0.418045	-0.271208	-0.413336	0.0600306	0.147159	0.430584	0.354425	0.539284	0.572032	0.362758	1	-0.286865	-0.439039	-0.41266	-0.445701	0.197186	-0.0664542	0.000890652	-0.035448	-0.0930731	-0.149273	-0.143357	0.030104	0.0936075	-0.155597	-0.165847	0.121129	0.0705396	-0.313955	0.0572689	0.155891	-0.273549	0.0179276	-0.156554	-0.0850967	0.134098	-0.00438838	-0.0244281	-0.211976	-0.0963169	-0.153466	-0.222545	-0.133251	-0.0522934	0.223168	-0.110175	0.000683074
DTS intrusion	0.136361	0.0727771	0.124645	0.0350542	-0.0075411	-0.238739	0.0353068	-0.356947	-0.386407	-0.307574	-0.226085	-0.235493	-0.286865	1	0.635553	0.560858	0.817841	-0.345595	-0.183326	0.237131	0.290411	0.0609862	0.243275	0.354428	0.284937	-0.423999	0.195915	0.269535	-0.0912559	0.109686	0.120409	-0.0673529	0.0260298	0.292325	0.00473922	-0.0180309	-0.0268804	0.072438	0.0198464	-0.0372881	0.0318972	-0.246196	0.0553253	0.0305988	0.206253	0.353893	0.234409	-0.096279	0.0744309
DTS avoidance/numbing	0.407647	0.303011	0.475428	0.20084	0.191451	-0.232328	-0.383941	-0.492694	-0.497825	-0.46707	-0.406128	-0.390316	-0.439039	0.635553	1	0.857054	0.849662	-0.339549	-0.102196	0.18147	0.413567	-0.0501643	0.394148	0.323077	0.371725	-0.213372	0.229785	0.3707	0.102409	0.229785	0.289659	0.196727	-0.0134103	0.310137	0.0582183	0.0893058	0.12453	-0.0772914	0.0953445	-0.211813	0.293777	-0.166783	0.0722485	0.0550835	0.209274	0.236767	-0.0450561	0.0322983	0.182523
DTS hyperarousal	0.463691	0.454464	0.429391	0.245697	0.301334	-0.266484	-0.386352	-0.413468	-0.547085	-0.511043	-0.468267	-0.41899	-0.41266	0.560858	0.857054	1	0.875946	-0.478287	-0.0947283	0.167979	0.333166	-0.0169766	0.320322	0.179491	0.340203	-0.170548	0.170213	0.32352	0.146759	0.165969	0.174792	0.308148	0.0555188	0.199115	0.0650479	0.0442635	-0.0186298	-0.0159419	0.214912	-0.159902	0.257535	-0.095562	0.0724332	0.119792	0.186939	0.144923	-0.136324	0.00347975	0.0806826
DTS total	0.363916	0.286767	0.382944	0.140894	0.180146	-0.297894	-0.272808	-0.486974	-0.574326	-0.504053	-0.407512	-0.349054	-0.445701	0.817841	0.849662	0.875946	1	-0.466737	-0.117517	0.242261	0.376816	0.0402758	0.246096	0.311823	0.411035	-0.334925	0.214602	0.349325	0.0244279	0.138997	0.167261	0.173923	0.032408	0.358197	0.0669948	0.01961	0.00775945	-0.0178551	0.143083	-0.0936383	0.265372	-0.137088	0.135334	0.162088	0.269317	0.275108	-0.0171138	-0.0474463	0.0817663
Testosterone (ng/ml)	-0.0364582	-0.261078	-0.00698511	-0.10537	-0.139683	0.208637	-0.0801085	0.136809	0.315602	0.135231	-0.00972115	0.252684	0.197186	-0.345595	-0.339549	-0.478287	-0.466737	1	0.160669	0.00746844	-0.249541	0.21943	0.0897398	-0.0433906	-0.221445	0.249659	0.148065	-0.113811	-0.0973268	-0.118902	0.0500267	0.0603402	0.104701	0.0494633	0.0716708	-0.186911	-0.0565719	0.0440942	0.236929	-0.0648827	-0.374236	-0.113894	-0.176211	-0.22973	-0.195303	-0.0993101	0.146532	0.377948	0.0014072
hIL-1a	0.326003	0.272467	0.239919	-0.0973024	-0.00589148	-0.0188897	0.0514253	-0.12929	-0.203646	-0.157053	-0.0910378	0.0501141	-0.0664542	-0.183326	-0.102196	-0.0947283	-0.117517	0.160669	1	0.137132	0.269385	0.41976	0.0625545	0.268438	0.0548876	0.493117	0.525353	0.23472	0.0432131	0.021955	0.365395	0.1272	0.385849	0.154798	0.284078	-0.194414	-0.20257	0.29266	-0.0147315	-0.130835	-0.171728	0.0922675	-0.108118	-0.0311165	-0.130293	-0.215104	-0.213398	0.281902	0.125811
hIL-1b	0.284842	0.154818	-0.0201502	0.133141	0.0218514	-0.198793	-0.0807791	-0.233734	-0.26379	0.0871829	0.00796442	0.213963	0.000890652	0.237131	0.18147	0.167979	0.242261	0.00746844	0.137132	1	0.173519	0.337631	0.346864	0.604033	0.341986	0.196341	0.25784	0.0916416	0.18223	0.230139	-0.0114983	0.241638	0.355288	0.461787	0.195122	-0.111	-0.143647	0.162376	-0.112167	0.174561	0.129844	-0.0379807	0.0904019	0.161307	0.249379	0.17655	-0.121236	0.056074	0.0258722
hIL-2	0.375096	0.426086	0.303603	0.0559549	0.015771	-0.40621	-0.0603638	-0.527508	-0.567407	-0.319419	-0.344849	-0.22412	-0.035448	0.290411	0.413567	0.333166	0.376816	-0.249541	0.269385	0.173519	1	0.236063	0.361672	0.37972	0.617422	0.175958	0.553484	0.684263	0.23223	0.529965	0.421429	0.316202	0.34222	0.353464	0.110303	-0.0441734	-0.0583649	0.00749162	0.161757	0.0586518	0.352588	0.120998	-0.0522187	0.0754684	-0.03078	-0.114243	-0.273413	-0.0711608	0.0379807
hIL-4	0.155233	0.223807	0.0940021	-0.0100021	0.0441778	-0.149013	-0.0216755	-0.212591	-0.0975506	-0.118851	-0.106744	0.00880229	-0.0930731	0.0609862	-0.0501643	-0.0169766	0.0402758	0.21943	0.41976	0.337631	0.236063	1	0.316376	0.251056	0.125958	0.26115	0.432927	0.402021	0.173868	-0.0796167	0.0580139	0.386063	0.533717	0.550763	0.309801	-0.0949684	-0.102356	0.201751	0.0037476	-0.105451	-0.296813	0.112723	-0.0954581	-0.0971678	-0.1396	-0.163304	-0.00383492	0.500218	0.147655
hIL-5	0.235167	0.182663	0.102197	0.0116062	0.00342022	-0.0728143	-0.271448	-0.405556	-0.28423	-0.0846381	-0.231589	-0.147608	-0.149273	0.243275	0.394148	0.320322	0.246096	0.0897398	0.0625545	0.346864	0.361672	0.316376	1	0.443138	0.376307	0.405226	0.437108	0.293654	0.359059	0.326132	0.355923	0.483449	0.453215	0.392331	-0.0960165	0.0767589	0.141121	-0.118036	0.00183023	0.0320711	0.0186512	-0.00566227	-0.146979	-0.157821	-0.041069	0.000348569	-0.0234453	0.259789	0.0922514
hIL-6	0.308119	0.25353	0.035385	0.0191086	-0.0583364	-0.302135	-0.155516	-0.424398	-0.398246	-0.0451958	-0.219445	-0.0169282	-0.143357	0.354428	0.323077	0.179491	0.311823	-0.0433906	0.268438	0.604033	0.37972	0.251056	0.443138	1	0.381201	0.0318829	0.311947	0.229288	-0.0746548	0.223006	0.122392	0.0870247	0.176432	0.372827	0.10735	0.101246	0.0407701	-0.0211691	-0.0549527	0.111426	0.179737	0.219706	0.0584979	0.131073	-0.042902	-0.0539434	-0.169921	-0.029826	0.126753
hIL-8	0.288428	0.306384	0.248744	0.180226	-0.0465529	-0.472256	-0.185754	-0.584603	-0.511614	-0.220455	-0.301614	-0.0595847	0.030104	0.284937	0.371725	0.340203	0.411035	-0.221445	0.0548876	0.341986	0.617422	0.125958	0.376307	0.381201	1	0.0137631	0.35662	0.413868	0.384146	0.230139	0.266725	0.626481	0.381251	0.459695	0.197696	-0.0256153	0.0884185	-0.0967812	-0.0337284	0.068064	0.564979	-0.0809269	-0.0135995	0.0573421	0.31713	0.266306	-0.114612	-0.140229	-0.0236073
hIL-10	0.13783	0.159985	0.0791546	0.0630318	-0.0447478	0.112988	0.0685551	0.152552	0.0216682	0.210747	0.139636	0.0846374	0.0936075	-0.423999	-0.213372	-0.170548	-0.334925	0.249659	0.493117	0.196341	0.175958	0.26115	0.405226	0.0318829	0.0137631	1	0.412892	0.0515702	0.337979	0.264286	0.274216	0.33101	0.47395	0.0427015	0.150846	0.0142017	0.0350189	-0.0323185	-0.0593516	0.0684126	-0.128238	0.117252	-0.27879	-0.213769	-0.314339	-0.403555	-0.152264	0.283161	0.151313
hIL-12	0.372297	0.367622	0.385071	0.0898298	-0.08009	-0.283179	-0.0112158	-0.377811	-0.308355	-0.357874	-0.329231	-0.142868	-0.155597	0.195915	0.229785	0.170213	0.214602	0.148065	0.525353	0.25784	0.553484	0.432927	0.437108	0.311947	0.35662	0.412892	1	0.322923	0.306969	0.30662	0.632056	0.215505	0.580066	0.226231	0.203102	-0.154476	-0.191385	0.229627	-0.00444483	0.0123753	0.0605048	-0.0629818	-0.265278	-0.125142	-0.0864978	-0.176899	-0.21676	0.314817	0.092687
hIL-13	0.386132	0.466869	0.393555	-0.00566181	0.144219	-0.32124	-0.211093	-0.420294	-0.531946	-0.484524	-0.31766	-0.236656	-0.165847	0.269535	0.3707	0.32352	0.349325	-0.113811	0.23472	0.0916416	0.684263	0.402021	0.293654	0.229288	0.413868	0.0515702	0.322923	1	0.055316	0.241561	0.256544	0.260639	0.113875	0.427557	0.289098	-0.0323255	-0.0935622	0.105845	0.0387415	0.0521614	0.216015	0.110898	0.0492568	0.128982	0.083842	0.0479303	-0.225486	-0.0990713	-0.0906873
hIL-15	0.188554	0.261986	0.0221748	0.153239	0.0869305	-0.255778	-0.0477617	-0.186541	0.00175451	0.0807738	-0.0607158	-0.213963	0.121129	-0.0912559	0.102409	0.146759	0.0244279	-0.0973268	0.0432131	0.18223	0.23223	0.173868	0.359059	-0.0746548	0.384146	0.337979	0.306969	0.055316	1	0.385889	0.332056	0.520732	0.51908	0.358519	0.0514834	-0.0530603	0.226578	-0.177795	-0.0907269	-0.0527256	0.0279322	-0.0443399	0.0528289	-0.0223965	0.00340062	0.0430482	0.119144	0.320049	0.0536609
hIL-17	0.289914	0.168406	0.0714416	0.0416123	-0.0427527	-0.20709	-0.170254	-0.131765	-0.234051	-0.0278043	-0.0445801	-0.14016	0.0705396	0.109686	0.229785	0.165969	0.138997	-0.118902	0.021955	0.230139	0.529965	-0.0796167	0.326132	0.223006	0.230139	0.264286	0.30662	0.241561	0.385889	1	0.355749	0.145993	0.215717	0.259346	0.078126	-0.0578523	0.0290082	-0.0497408	0.132299	0.0661467	0.231221	0.0406812	-0.034086	0.0593464	-0.17099	-0.178206	-0.161677	0.0273829	-0.107844
hIL-23	0.334342	0.303035	0.302831	-0.0328369	-0.111917	-0.106219	-0.106739	-0.289402	-0.280984	-0.365226	-0.339781	-0.0893771	-0.313955	0.120409	0.289659	0.174792	0.167261	0.0500267	0.365395	-0.0114983	0.421429	0.0580139	0.355923	0.122392	0.266725	0.274216	0.632056	0.256544	0.332056	0.355749	1	0.142509	0.352849	0.177778	-0.0296029	-0.228708	-0.152968	0.168126	0.0324211	0.117565	0.23836	-0.0105405	-0.140267	-0.118083	-0.0688844	-0.0541153	-0.0507256	0.156798	0.0953874
hIFNy	0.244263	0.27031	0.137388	0.0686934	-0.000285018	-0.0910452	-0.235658	-0.257286	-0.200979	-0.0810565	-0.181113	-0.0758351	0.0572689	-0.0673529	0.196727	0.308148	0.173923	0.0603402	0.1272	0.241638	0.316202	0.386063	0.483449	0.0870247	0.626481	0.33101	0.215505	0.260639	0.520732	0.145993	0.142509	1	0.443109	0.543094	0.181608	-0.0942714	0.0986977	-0.0744806	0.00627506	-0.0504597	0.167414	-0.0750033	-0.158835	-0.107974	0.0536252	-0.0162084	-0.0984878	0.306532	-0.0111503
hTNFa	0.221388	0.223754	0.0460938	0.0968305	-0.0304076	-0.321234	-0.0439888	-0.147582	-0.167585	0.0821087	-0.141316	0.0582407	0.155891	0.0260298	-0.0134103	0.0555188	0.032408	0.104701	0.385849	0.355288	0.34222	0.533717	0.453215	0.176432	0.381251	0.47395	0.580066	0.113875	0.51908	0.215717	0.352849	0.443109	1	0.30428	0.178261	-0.146747	-0.0533217	0.0818994	0.0754881	0.00610155	-0.160749	-0.176084	-0.240562	-0.254075	-0.0998561	-0.0612716	0.123959	0.406978	0.142278
hTNFb (a.u)	0.300365	0.180355	0.0867636	0.0127444	0.0129269	-0.281138	-0.279761	-0.479364	-0.343112	-0.159033	-0.237899	-0.0311601	-0.273549	0.292325	0.310137	0.199115	0.358197	0.0494633	0.154798	0.461787	0.353464	0.550763	0.392331	0.372827	0.459695	0.0427015	0.226231	0.427557	0.358519	0.259346	0.177778	0.543094	0.30428	1	0.261664	-0.152495	0.0225282	0.0365158	0.0325225	-0.00823924	0.111777	0.0415704	0.197759	0.169573	0.128757	0.148729	0.0567642	0.305095	0.0770404
Cortisol	0.343939	0.236862	0.181183	-0.0583563	-0.248702	-0.296048	-0.0320508	-0.162453	-0.132256	-0.0438842	-0.0752536	-0.0598397	0.0179276	0.00473922	0.0582183	0.0650479	0.0669948	0.0716708	0.284078	0.195122	0.110303	0.309801	-0.0960165	0.10735	0.197696	0.150846	0.203102	0.289098	0.0514834	0.078126	-0.0296029	0.181608	0.178261	0.261664	1	-0.129956	-0.025613	0.142352	-0.175607	-0.0943858	-0.00616503	-0.0030892	-0.216968	-0.193717	-0.187347	-0.136879	-0.014812	0.246891	-0.116038
WBC	0.0795236	0.0721768	-0.0028468	0.110095	0.101805	-0.110687	-0.080862	-0.116441	0.0430319	0.119702	0.0446139	-0.0172506	-0.156554	-0.0180309	0.0893058	0.0442635	0.01961	-0.186911	-0.194414	-0.111	-0.0441734	-0.0949684	0.0767589	0.101246	-0.0256153	0.0142017	-0.154476	-0.0323255	-0.0530603	-0.0578523	-0.228708	-0.0942714	-0.146747	-0.152495	-0.129956	1	0.620357	-0.630119	-0.0652703	-0.207978	0.160301	0.190357	0.1697	0.159075	0.0441426	0.0213659	-0.0375203	0.031615	0.0539226
NE	-0.0302197	-0.128081	0.00366519	-0.191323	0.00825944	-0.0475004	-0.0620274	-0.215811	0.181964	0.215266	0.00359874	-0.332522	-0.0850967	-0.0268804	0.12453	-0.0186298	0.00775945	-0.0565719	-0.20257	-0.143647	-0.0583649	-0.102356	0.141121	0.0407701	0.0884185	0.0350189	-0.191385	-0.0935622	0.226578	0.0290082	-0.152968	0.0986977	-0.0533217	0.0225282	-0.025613	0.620357	1	-0.91437	-0.270952	-0.312892	0.0658652	0.100363	0.118406	-0.000775522	-0.0539797	-0.00528783	0.117411	0.132581	-0.0900698
LY	-0.00594485	0.0764019	0.0108396	0.127282	-0.0785412	0.0389821	0.049601	0.232267	-0.0755878	-0.156257	0.101769	0.286008	0.134098	0.072438	-0.0772914	-0.0159419	-0.0178551	0.0440942	0.29266	0.162376	0.00749162	0.201751	-0.118036	-0.0211691	-0.0967812	-0.0323185	0.229627	0.105845	-0.177795	-0.0497408	0.168126	-0.0744806	0.0818994	0.0365158	0.142352	-0.630119	-0.91437	1	0.0439657	0.0614642	-0.145301	-0.243859	-0.197955	-0.126234	0.0377505	0.0109282	-0.0689655	-0.0657259	0.0425682
MO	0.151709	0.143104	0.0792364	0.234085	0.0873056	-0.137492	-0.328138	-0.165477	-0.264786	-0.203424	-0.269043	0.101493	-0.00438838	0.0198464	0.0953445	0.214912	0.143083	0.236929	-0.0147315	-0.112167	0.161757	0.0037476	0.00183023	-0.0549527	-0.0337284	-0.0593516	-0.00444483	0.0387415	-0.0907269	0.132299	0.0324211	0.00627506	0.0754881	0.0325225	-0.175607	-0.0652703	-0.270952	0.0439657	1	-0.0189818	-0.127828	0.155419	0.0862939	0.115014	-0.00402415	0.0206335	0.00617349	0.167102	0.171667
EO	-0.0326843	0.1318	0.0161937	0.0300822	-0.000612203	0.0904169	0.241464	0.129549	-0.202041	0.040949	0.0316577	0.177767	-0.0244281	-0.0372881	-0.211813	-0.159902	-0.0936383	-0.0648827	-0.130835	0.174561	0.0586518	-0.105451	0.0320711	0.111426	0.068064	0.0684126	0.0123753	0.0521614	-0.0527256	0.0661467	0.117565	-0.0504597	0.00610155	-0.00823924	-0.0943858	-0.207978	-0.312892	0.0614642	-0.0189818	1	0.0697039	0.230419	0.0547636	0.146007	-0.0217483	-0.0392987	-0.0747654	-0.181218	0.107871
BA	0.188674	0.134468	0.212545	0.173199	0.0998875	-0.281684	-0.176029	-0.273453	-0.309843	-0.270872	-0.223545	-0.0128145	-0.211976	0.0318972	0.293777	0.257535	0.265372	-0.374236	-0.171728	0.129844	0.352588	-0.296813	0.0186512	0.179737	0.564979	-0.128238	0.0605048	0.216015	0.0279322	0.231221	0.23836	0.167414	-0.160749	0.111777	-0.00616503	0.160301	0.0658652	-0.145301	-0.127828	0.0697039	1	0.166239	0.200646	0.317564	0.265042	0.0935107	-0.339009	-0.467809	-0.117691
RBC	0.0358827	0.1091	0.00834447	-0.0502679	0.0407634	-0.00592681	-0.0658573	-0.0308365	-0.100917	-0.0408069	0.0202541	-0.122155	-0.0963169	-0.246196	-0.166783	-0.095562	-0.137088	-0.113894	0.0922675	-0.0379807	0.120998	0.112723	-0.00566227	0.219706	-0.0809269	0.117252	-0.0629818	0.110898	-0.0443399	0.0406812	-0.0105405	-0.0750033	-0.176084	0.0415704	-0.0030892	0.190357	0.100363	-0.243859	0.155419	0.230419	0.166239	1	0.539935	0.594035	-0.240271	-0.312839	-0.296887	-0.0170054	-0.0262889
HGB	-0.0817582	-0.157843	-0.000858394	-0.137269	0.338447	0.128981	-0.0391918	0.00174857	0.000319438	0.0245734	0.0758309	-0.0127321	-0.153466	0.0553253	0.0722485	0.0724332	0.135334	-0.176211	-0.108118	0.0904019	-0.0522187	-0.0954581	-0.146979	0.0584979	-0.0135995	-0.27879	-0.265278	0.0492568	0.0528289	-0.034086	-0.140267	-0.158835	-0.240562	0.197759	-0.216968	0.1697	0.118406	-0.197955	0.0862939	0.0547636	0.200646	0.539935	1	0.91545	0.399809	0.407598	0.00839684	-0.324108	-0.133921
HCT	0.0214161	-0.0229601	0.0177478	-0.0472397	0.311912	0.0559429	-0.0594792	-0.0753494	-0.15428	-0.0907693	-0.00745118	-0.0547327	-0.222545	0.0305988	0.0550835	0.119792	0.162088	-0.22973	-0.0311165	0.161307	0.0754684	-0.0971678	-0.157821	0.131073	0.0573421	-0.213769	-0.125142	0.128982	-0.0223965	0.0593464	-0.118083	-0.107974	-0.254075	0.169573	-0.193717	0.159075	-0.000775522	-0.126234	0.115014	0.146007	0.317564	0.594035	0.91545	1	0.406332	0.260359	-0.331264	-0.346356	-0.208016
MCV	-0.000885712	-0.0470782	-0.0475508	0.0331092	0.247757	0.0401316	-0.177434	-0.252957	-0.186337	-0.188192	-0.0923389	0.125553	-0.133251	0.206253	0.209274	0.186939	0.269317	-0.195303	-0.130293	0.249379	-0.03078	-0.1396	-0.041069	-0.042902	0.31713	-0.314339	-0.0864978	0.083842	0.00340062	-0.17099	-0.0688844	0.0536252	-0.0998561	0.128757	-0.187347	0.0441426	-0.0539797	0.0377505	-0.00402415	-0.0217483	0.265042	-0.240271	0.399809	0.406332	1	0.87414	-0.120023	-0.258062	-0.0649168
MCH	-0.0556838	-0.176059	-0.0964657	-0.0320526	0.232585	0.106976	-0.0640971	-0.135554	-0.0686267	-0.108858	-0.0357502	0.164416	-0.0522934	0.353893	0.236767	0.144923	0.275108	-0.0993101	-0.215104	0.17655	-0.114243	-0.163304	0.000348569	-0.0539434	0.266306	-0.403555	-0.176899	0.0479303	0.0430482	-0.178206	-0.0541153	-0.0162084	-0.0612716	0.148729	-0.136879	0.0213659	-0.00528783	0.0109282	0.0206335	-0.0392987	0.0935107	-0.312839	0.407598	0.260359	0.87414	1	0.315192	-0.236253	-0.015088
MCHC	-0.269298	-0.343888	-0.200771	-0.165053	-0.0968393	0.199042	0.296305	0.302991	0.361968	0.332345	0.197833	0.262051	0.223168	0.234409	-0.0450561	-0.136324	-0.0171138	0.146532	-0.213398	-0.121236	-0.273413	-0.00383492	-0.0234453	-0.169921	-0.114612	-0.152264	-0.21676	-0.225486	0.119144	-0.161677	-0.0507256	-0.0984878	0.123959	0.0567642	-0.014812	-0.0375203	0.117411	-0.0689655	0.00617349	-0.0747654	-0.339009	-0.296887	0.00839684	-0.331264	-0.120023	0.315192	1	-7.0599e-05	0.224491
RDW	0.263756	0.173353	0.107477	0.110246	-0.0750403	-0.0814028	-0.258582	-0.239389	-0.0121096	-0.142864	-0.135236	-0.170418	-0.110175	-0.096279	0.0322983	0.00347975	-0.0474463	0.377948	0.281902	0.056074	-0.0711608	0.500218	0.259789	-0.029826	-0.140229	0.283161	0.314817	-0.0990713	0.320049	0.0273829	0.156798	0.306532	0.406978	0.305095	0.246891	0.031615	0.132581	-0.0657259	0.167102	-0.181218	-0.467809	-0.0170054	-0.324108	-0.346356	-0.258062	-0.236253	-7.0599e-05	1	0.268654
PLT	-0.0159237	0.121419	0.0983752	0.260767	0.0191191	0.00886791	0.042575	0.0593773	-0.160256	0.0563617	0.0802184	0.213835	0.000683074	0.0744309	0.182523	0.0806826	0.0817663	0.0014072	0.125811	0.0258722	0.0379807	0.147655	0.0922514	0.126753	-0.0236073	0.151313	0.092687	-0.0906873	0.0536609	-0.107844	0.0953874	-0.0111503	0.142278	0.0770404	-0.116038	0.0539226	-0.0900698	0.0425682	0.171667	0.107871	-0.117691	-0.0262889	-0.133921	-0.208016	-0.0649168	-0.015088	0.224491	0.268654	1
MonoNu	0.053716	0.111176	0.0293995	0.190866	-0.0110126	0.000614607	0.0170929	0.187852	-0.147806	-0.244383	-0.0024689	0.267205	0.102677	0.0774897	-0.0653857	0.0510696	0.0277838	0.090811	0.284731	0.0929483	0.0490439	0.170739	-0.132323	-0.06856	-0.0948648	-0.0581907	0.231717	0.0860702	-0.19905	-0.0520057	0.170478	-0.0621107	0.0983664	0.00862783	0.0773587	-0.626031	-0.95722	0.966735	0.245038	0.0619931	-0.137	-0.193678	-0.160543	-0.0745206	0.0396557	0.0150527	-0.0778154	-0.0472747	0.0537741
TotLymph	0.00261847	0.0684665	-0.0213665	0.233018	0.00198831	-0.0877097	-0.0958429	0.0360401	-0.0132655	-0.0899959	0.0778305	0.18944	-0.0626968	0.0542223	0.0578945	0.0473606	-0.00116805	-0.16558	-0.0252657	-0.0865854	-0.0379791	0.0581882	0.111498	0.0655952	-0.101394	-0.0275261	0.0682927	0.109325	-0.250523	-0.138153	-0.0787456	-0.185017	-0.0757972	-0.198519	-0.106442	0.601868	-0.111139	0.17217	-0.0657876	-0.192179	0.0583203	-0.0603989	-0.0606467	-0.00867144	0.106333	0.0618302	-0.106054	-0.0459324	0.0450333
NK %	0.227524	0.207787	0.0718194	0.0108062	0.0391544	-0.220196	-0.433285	-0.271065	-0.38924	-0.246124	-0.339776	-0.11225	-0.252944	0.0826775	0.166003	0.154594	0.163193	-0.0072236	0.0252657	0.14338	0.110105	0.149129	0.304355	0.392264	0.251568	-0.0294425	-0.00574913	0.395575	-0.15993	-0.00348432	0.187108	0.159408	0.0280537	0.258388	0.194221	0.0349604	0.0813982	-0.0255823	-0.186434	-0.0026094	0.357933	0.220452	0.00867389	0.0497726	-0.0121362	-0.0411027	-0.188132	-0.0504481	-0.156595
LYM#	0.00261847	0.0684665	-0.0213665	0.233018	0.00198831	-0.0877097	-0.0958429	0.0360401	-0.0132655	-0.0899959	0.0778305	0.18944	-0.0626968	0.0542223	0.0578945	0.0473606	-0.00116805	-0.16558	-0.0252657	-0.0865854	-0.0379791	0.0581882	0.111498	0.0655952	-0.101394	-0.0275261	0.0682927	0.109325	-0.250523	-0.138153	-0.0787456	-0.185017	-0.0757972	-0.198519	-0.106442	0.601868	-0.111139	0.17217	-0.0657876	-0.192179	0.0583203	-0.0603989	-0.0606467	-0.00867144	0.106333	0.0618302	-0.106054	-0.0459324	0.0450333
CD19+	-0.443159	-0.316147	-0.178886	-0.147025	-0.199978	0.036436	0.0404763	0.286501	0.368455	0.197584	0.105699	-0.0476428	0.369998	-0.366858	-0.261533	-0.24672	-0.337816	0.1304	-0.0866005	-0.298606	-0.193902	-0.182927	-0.131185	-0.18067	-0.106098	0.113937	-0.00609756	-0.298271	0.120383	-0.0533101	-0.0944251	-0.0862369	0.0357205	-0.437124	-0.172984	0.0399648	0.238345	-0.205856	-0.0652235	-0.138792	-0.0736943	-0.110861	-0.227707	-0.232084	-0.175551	-0.219825	-0.0153016	-0.077683	-0.0707565
CD19#	-0.348257	-0.163811	-0.182395	0.04566	-0.173365	-0.0769984	-0.0284173	0.291816	0.28872	0.154744	0.0740645	0.0579631	0.266677	-0.293542	-0.169939	-0.12234	-0.25113	0.00309583	-0.12842	-0.256272	-0.149826	-0.174739	-0.0790941	-0.136069	-0.0998258	0.0937282	0.0486063	-0.235637	0.0365854	-0.0754355	-0.062892	-0.137108	0.013417	-0.453595	-0.210052	0.280811	0.0911237	-0.0491208	-0.0473135	-0.196904	0.0228084	-0.109662	-0.204577	-0.168282	-0.0905275	-0.181402	-0.100413	-0.152544	-0.0274146
CD3+CD4+	-0.143096	-0.127383	-7.79798e-05	0.183021	-0.0740263	-0.0332753	0.119227	-0.082419	0.0129108	0.230976	0.121516	0.0582458	0.0937576	0.0114933	0.118573	-0.0385558	-0.0378781	-0.046156	-0.311901	0.152962	-0.0182927	-0.274913	-0.00888502	-0.127619	0.0940767	-0.0283972	-0.0491289	-0.212117	0.0719512	-0.0538328	-0.162718	-0.0963415	0.0482662	-0.158519	-0.18534	0.0825374	0.234187	-0.195567	-0.215766	-0.0198173	-0.0339961	-0.40919	-0.213462	-0.243294	0.224167	0.179357	0.0688221	-0.0277994	0.14694
CD3+CD4+#	-0.0446941	0.0894984	-0.0320521	0.30644	0.0187374	-0.150629	-0.00471907	-0.0639666	-0.077435	0.0705743	0.0892603	0.193271	-0.0149203	0.0366143	0.0947693	0.0182133	-0.0306634	-0.200826	-0.1476	0.0597613	0.0860702	-0.0495688	0.0840666	0.0588056	-0.000348462	-0.0349334	0.0722188	0.00914754	-0.167088	-0.0510497	-0.115602	-0.178935	-0.00609915	-0.188382	-0.184451	0.501251	-0.036156	0.101209	-0.136133	-0.14127	0.054246	-0.248802	-0.182623	-0.120598	0.176022	0.0655362	-0.149219	-0.0760655	0.111076
CD3+CD8+	0.0993604	0.035581	0.0757184	-0.0954295	0.0682143	0.163567	0.232372	0.301062	0.224521	0.00415366	0.183864	0.123419	0.116694	-0.057003	-0.197014	-0.0823944	-0.0852675	0.0940007	0.3295	-0.165505	-0.137805	0.118293	-0.229268	-0.105667	-0.227178	0.00592334	0.0824042	-0.106364	0.0463415	-0.030662	0.0477352	-0.0325784	-0.0212581	-0.00793028	0.0920265	-0.0201586	-0.274217	0.233623	0.122902	0.0558553	-0.166516	0.131369	0.207821	0.165251	-0.128982	-0.0461083	0.17276	0.0997672	0.181543
CD3+CD8+#	0.0784154	0.0824478	0.022537	-0.00635459	0.0657314	0.113746	0.232904	0.343048	0.1881	-0.0234162	0.168095	0.157778	0.0540348	-0.00092691	-0.16092	-0.0233567	-0.06291	-0.103387	0.247615	-0.1291	-0.077878	0.138769	-0.121521	-0.0351076	-0.255063	0.0242171	0.098959	0.0167262	-0.0943421	-0.0220393	0.00749162	-0.119953	-0.0433892	-0.145192	0.0382289	0.225805	-0.336176	0.331595	0.000282058	0.0069469	-0.092067	0.0950065	0.134908	0.146468	-0.0959639	-0.0506927	0.0608561	-0.0424414	0.0699133
CD3+	0.148727	0.0252619	0.0939302	0.226863	0.122171	0.153564	0.38716	0.0490745	0.105986	0.0996511	0.207681	0.0431204	0.00438606	0.0535754	0.0148342	-0.000231713	-0.00625762	-0.0242049	0.0822479	0.0408554	-0.0594974	-0.0736966	-0.161854	-0.241484	-0.176663	0.0415523	0.0662921	-0.260824	0.120824	-0.0189033	-0.119343	-0.11551	-0.0550643	-0.0512441	-0.0687347	-0.00511031	-0.151667	0.112129	0.129218	-0.0249665	-0.269632	-0.118053	0.112341	0.090172	0.123695	0.144746	0.132043	0.123796	0.225844
CD3#	0.0162062	0.0619972	-0.011463	0.265741	0.0921505	0.03468	0.0839936	0.0729539	0.0656892	0.0228044	0.178173	0.17502	-0.0399764	0.0181668	0.0118093	0.00120487	-0.0477231	-0.159201	-0.0294476	-0.0824042	-0.0740418	0.0252613	0.0522648	-0.0257851	-0.146341	-0.00348432	0.056446	-0.0468662	-0.171429	-0.157317	-0.171254	-0.163763	-0.104374	-0.226318	-0.150074	0.583612	-0.095916	0.1499	-0.0849669	-0.169329	-0.0796851	-0.103813	-0.0195339	0.0172724	0.155513	0.10949	-0.0703029	0.006844	0.0775926
CD3-CD56+	0.228939	0.200547	0.0470998	-0.0026635	0.0315835	-0.192452	-0.428042	-0.284972	-0.382075	-0.232116	-0.328896	-0.106171	-0.239643	0.0699793	0.157554	0.146994	0.152347	-0.0338665	0.00104548	0.152439	0.136585	0.118118	0.294774	0.390696	0.275784	-0.0681185	-0.0489547	0.38216	-0.149826	0.03223	0.207317	0.18885	-0.00331068	0.266928	0.139391	0.0226256	0.0673033	-0.0157158	-0.18735	0.0112134	0.402684	0.232081	0.0369522	0.0831894	0.0229318	-0.0251692	-0.223108	-0.0738024	-0.193241
CD3-CD56+#	0.27134	0.265789	0.0424616	0.120813	0.0798413	-0.271832	-0.411803	-0.239111	-0.360026	-0.233795	-0.273588	-0.0271446	-0.266327	0.0706306	0.156935	0.155804	0.141506	-0.0800263	0.0290133	0.107844	0.128577	0.163596	0.292347	0.386706	0.204016	-0.0317087	-0.0190775	0.393153	-0.214034	-0.0355416	0.155756	0.123089	-0.00304944	0.203059	0.109667	0.25978	0.0207203	0.050814	-0.157811	-0.105967	0.376533	0.192903	-0.0181241	0.0417724	-0.0146768	-0.0635245	-0.235985	-0.0599401	-0.151173
CD3-CD16+	0.3007	0.348571	0.127887	-0.0198621	0.132681	-0.290346	-0.456355	-0.386539	-0.481673	-0.3722	-0.388232	-0.207112	-0.355186	0.122811	0.255389	0.28129	0.269235	-0.173648	0.0160307	-0.00662021	0.343728	0.229268	0.313763	0.229888	0.301568	-0.0376307	0.0207317	0.597326	-0.0933798	0.0750871	0.292857	0.263066	0.0660394	0.392593	0.171311	-0.00472247	-0.00570845	0.00859791	-0.00662812	0.0429493	0.370637	0.264994	0.0459081	0.103987	-0.0034574	-0.0786802	-0.268942	-0.0553165	-0.136791
CD3-CD16+#	0.30071	0.359559	0.128667	0.114307	0.141481	-0.355243	-0.431728	-0.322152	-0.411139	-0.329374	-0.323301	-0.105892	-0.358003	0.112527	0.225825	0.230601	0.220685	-0.186134	0.0207362	-0.0450368	0.280674	0.2636	0.280152	0.235473	0.230498	-0.0608912	0.0465177	0.544516	-0.140773	0.0106276	0.243129	0.156888	0.0595949	0.317487	0.155747	0.269155	-0.00634294	0.0491226	-0.0320135	-0.0770859	0.364767	0.24985	0.0582511	0.108961	-0.00730314	-0.0674728	-0.236937	-0.0303757	-0.0983156
CD2+	0.233937	0.0877621	0.085859	0.190676	0.153717	0.131043	0.349042	0.0647653	-0.10776	0.00798186	0.16981	0.0890684	-0.0363467	0.157389	-0.0124818	0.0227079	0.0796804	-0.000656691	0.136092	0.134239	-0.0378936	0.117862	-0.102966	-0.125795	-0.0248269	0.0400714	0.00993075	-0.00644655	-0.0468662	-0.173004	-0.148003	0.118211	-0.0577652	0.154342	0.122281	-0.010996	-0.199908	0.171541	-0.0263019	0.0769095	-0.11715	0.0272756	0.185155	0.229343	0.175064	0.183594	0.0403004	0.0808609	0.190218
CD2+#	0.0319171	0.0959609	0.00405495	0.246792	0.0636259	-0.0189643	0.00849373	0.0595572	-0.0170253	-0.0358355	0.133734	0.201033	-0.0533498	0.0756332	0.0299554	0.0299363	-0.00225266	-0.161734	-0.0179474	-0.0785714	-0.0700348	0.0658537	0.0705575	0.0253495	-0.110627	-0.0219512	0.054007	0.0780522	-0.259582	-0.199826	-0.155749	-0.149652	-0.106813	-0.189891	-0.0594633	0.601374	-0.120018	0.17675	-0.0979411	-0.152685	-0.00353675	-0.0629361	-0.0165721	0.0346153	0.152549	0.115482	-0.0741812	-0.027376	0.0752669
CD2+CD26+	-0.172607	-0.0701608	0.0073301	0.158364	-0.186901	-0.0748035	0.121429	-0.0334918	-0.0144005	0.291	0.211063	0.108292	0.227276	-0.0359629	-0.00931305	-0.101765	-0.112633	-0.0181059	-0.238195	0.158885	-0.0209059	-0.271429	0.192509	0.119256	0.194774	0.174216	0.100523	-0.289037	0.0529617	-0.0937282	-0.100697	-0.0614983	0.0794564	-0.326187	-0.12253	0.178256	0.172663	-0.167448	-0.222677	0.128495	0.0057021	-0.117979	-0.219597	-0.229546	0.0771918	0.0489989	-0.00303212	-0.0575743	0.100285
CD2+CD26+#	-0.0631309	0.0480611	0.0185606	0.268653	-0.0903602	-0.116863	0.0191909	0.0184582	-0.077364	0.140945	0.204717	0.230455	0.105665	0.038978	0.0333661	-0.0040783	-0.0403839	-0.162969	-0.0901764	0.134849	-0.0550547	-0.138246	0.15654	0.180504	0.0580165	0.0959101	0.0988719	-0.164823	-0.178405	-0.153143	-0.106799	-0.150355	-0.0149858	-0.308946	-0.134509	0.431361	-0.0752722	0.148571	-0.204957	-0.0564587	0.0281155	-0.15492	-0.200078	-0.160926	0.121617	0.0444194	-0.110927	-0.085168	0.11763
CD4+CD26+	-0.198792	-0.156341	-0.00499071	0.130664	-0.161665	-0.0359092	0.0596659	-0.0692407	-0.0195791	0.27691	0.159176	0.174031	0.156239	-0.0763747	-0.00393644	-0.135965	-0.118807	0.0537549	-0.269036	0.191289	-0.0595819	-0.289024	0.0637631	0.0117601	0.184146	0.0731707	0.00400697	-0.278584	-0.011324	-0.0996516	-0.140244	-0.0789199	0.0606377	-0.249586	-0.1206	0.0874714	0.19296	-0.168153	-0.227471	0.0552206	0.0251181	-0.310734	-0.25528	-0.259791	0.204763	0.143965	-0.0138913	-0.100191	0.034744
CD4+CD26+#	-0.101353	0.0305785	0.0400472	0.276427	-0.0504782	-0.161128	-0.0219182	-0.00418692	-0.114294	0.126213	0.164089	0.248137	0.0873318	0.024055	0.0724478	-0.0167772	-0.0315406	-0.109683	-0.16695	0.166485	-0.0260487	-0.11099	0.100884	0.145757	0.0691728	0.039378	0.0840702	-0.0985363	-0.213094	-0.133815	-0.132509	-0.172845	-0.0020041	-0.269926	-0.110839	0.396412	-0.0380603	0.122286	-0.202496	-0.069756	0.0535621	-0.255648	-0.235101	-0.177995	0.184355	0.0790058	-0.155536	-0.13379	0.103891
CD8+CD26+	0.0258309	0.00462091	0.0487374	0.0990062	-0.204872	0.0734865	0.238139	0.202698	0.0920783	0.227148	0.214243	0.0900548	0.209301	-0.0469	-0.114637	-0.0468045	-0.111298	-0.068765	0.0832898	0.106969	-0.100348	-0.221429	0.174564	0.216821	0.0843206	0.271951	0.121951	-0.366392	0.0477352	0.00505226	0.0731707	0.0303136	0.0550619	-0.308061	-0.0391274	0.155137	-0.0553931	0.0272032	-0.14053	0.201347	0.0432349	0.147931	-0.092733	-0.10307	-0.186276	-0.145305	0.0698093	0.0100191	0.130942
CD8+CD26+#	0.041757	0.0522202	0.0129456	0.185051	-0.122405	0.0241463	0.146082	0.185456	0.0319246	0.118715	0.18145	0.133183	0.126984	0.0164996	-0.0331261	0.0367974	-0.0473927	-0.131532	0.0642154	0.0993118	-0.130935	-0.179632	0.181026	0.245502	0.00200366	0.186776	0.125534	-0.287494	-0.0795365	-0.0743096	-0.00592386	-0.0547086	-0.0263135	-0.317283	-0.0674519	0.288514	-0.187405	0.18811	-0.128975	0.0891138	0.0123434	0.0563152	-0.102754	-0.0719851	-0.0735279	-0.0754072	-0.0257396	-0.00966696	0.156817
CD8+CD11a+	0.150102	0.0951137	-0.0456962	-0.200448	-0.0195772	0.0280074	-0.038484	0.0682214	0.0610072	0.0476449	0.148464	0.194954	0.152931	-0.0743356	-0.176084	-0.176096	-0.11013	0.204606	0.41976	0.176132	0.118641	0.432753	0.0947735	0.359075	0.0271777	0.0658537	0.0932056	0.288253	0.126829	0.151568	0.121429	0.144251	0.110472	0.454031	0.146856	-0.109463	-0.239896	0.247507	0.155972	0.116436	-0.117868	0.365706	0.297521	0.240615	-0.188746	-0.0755076	0.116701	0.111339	0.0704746
CD8+CD11a+#	0.149324	0.141323	-0.112447	-0.0811988	-0.0500901	-0.0205446	-0.0871394	0.100111	0.0512886	0.0140899	0.141852	0.288967	0.0609712	-0.0129763	-0.144016	-0.137633	-0.0878539	0.0972841	0.395888	0.184495	0.0599303	0.425784	0.122125	0.401673	-0.0468641	0.0578397	0.11899	0.278061	-0.019338	0.100174	0.0839721	0.0648084	0.0928733	0.355991	0.128708	0.14407	-0.291976	0.352232	0.0607108	-0.000141049	-0.0988124	0.23039	0.161913	0.15101	-0.14126	-0.0576706	0.0529563	0.108728	0.0317136
CD3-CD16+CD11a+	0.346346	0.362741	0.135841	-0.0156766	0.107139	-0.319495	-0.423219	-0.390253	-0.486639	-0.398181	-0.336345	-0.190006	-0.342747	0.149783	0.258461	0.281939	0.292513	-0.205826	0.0986235	0.0229965	0.37439	0.284146	0.288328	0.250185	0.328571	-0.0428571	0.0716028	0.649331	-0.0796167	0.109059	0.311672	0.269686	0.0559331	0.44671	0.239012	-0.0312952	-0.0758307	0.104655	-0.0375829	0.0170669	0.383557	0.277398	0.0767251	0.154887	0.00606809	-0.0771292	-0.299968	-0.075284	-0.181331
CD3-CD16+CD11a+#	0.338762	0.385644	0.131796	0.106091	0.116779	-0.354906	-0.40993	-0.339129	-0.424952	-0.34136	-0.275271	-0.0865973	-0.326126	0.129633	0.244893	0.25786	0.242804	-0.2445	0.101067	0.0183806	0.315519	0.288514	0.276928	0.261782	0.286511	-0.0533995	0.0910318	0.586549	-0.120737	0.0286598	0.252711	0.200183	0.0678719	0.359319	0.21869	0.178938	-0.101209	0.170984	-0.0878993	-0.0924287	0.372215	0.211869	0.0478508	0.116156	0.0291783	-0.0524924	-0.276683	-0.0796289	-0.13666
[truncated: 28 more columns]

## Sheet: HC-T0 correlation p
Item	MFI general fatigue	MFI physical fatigue	MFI mental fatigue	MFI reduced activity	MFI reduced motivation	SF36 physical function	SF36 role physical	SF36 pain	SF36 general health	SF36 vitality	SF36 social functioning	SF36 role emotional	SF36 mental health	DTS intrusion	DTS avoidance/numbing	DTS hyperarousal	DTS total	Testosterone (ng/ml)	hIL-1a	hIL-1b	hIL-2	hIL-4	hIL-5	hIL-6	hIL-8	hIL-10	hIL-12	hIL-13	hIL-15	hIL-17	hIL-23	hIFNy	hTNFa	hTNFb (a.u)	Cortisol	WBC	NE	LY	MO	EO	BA	RBC	HGB	HCT	MCV	MCH	MCHC	RDW	PLT
MFI general fatigue	1	1.12951e-09	0.000956441	0.00215625	0.0225206	0.000372546	0.0545285	0.000933226	2.41661e-05	0.000141426	5.09973e-06	0.0093396	0.00417979	0.377449	0.00602161	0.00152379	0.0151671	0.823268	0.0375175	0.0710632	0.0156717	0.33248	0.13885	0.0500094	0.0674285	0.390142	0.016529	0.0126475	0.237753	0.0659652	0.0326357	0.123781	0.164205	0.056376	0.0399817	0.607862	0.845606	0.969449	0.325578	0.833185	0.219995	0.817128	0.597781	0.890253	0.995447	0.719588	0.0771088	0.0836352	0.918287
MFI physical fatigue	1.12951e-09	1	0.00270535	0.00010306	0.0302247	9.22661e-06	0.0369178	0.00311801	7.90189e-06	0.00238274	6.14485e-05	0.047747	0.0158443	0.642802	0.0482532	0.00220257	0.0622633	0.108413	0.088955	0.340146	0.00611821	0.165052	0.259256	0.114444	0.0545026	0.324073	0.0196114	0.0023899	0.102455	0.298917	0.0573349	0.0916133	0.165156	0.265425	0.17069	0.645553	0.413064	0.626293	0.359947	0.399514	0.389956	0.486166	0.312064	0.883809	0.764343	0.25876	0.02395	0.266269	0.437978
MFI mental fatigue	0.000956441	0.00270535	1	0.0190592	0.00665053	0.207129	0.354601	0.0539108	0.00207901	0.000225659	0.0220467	0.0198959	0.0052784	0.42581	0.00127345	0.00406096	0.0112585	0.966337	0.135924	0.901781	0.0568465	0.563974	0.53033	0.828391	0.121683	0.627318	0.0141427	0.0119898	0.891967	0.661336	0.0575107	0.397898	0.777615	0.594486	0.29759	0.985545	0.98139	0.945	0.613508	0.91791	0.171195	0.957647	0.995641	0.910063	0.762047	0.538313	0.196725	0.492714	0.530262
MFI reduced activity	0.00215625	0.00010306	0.0190592	1	0.0174318	0.00184015	0.482746	0.37273	0.00477114	0.0957853	0.0255477	0.368809	0.0785504	0.82341	0.196567	0.112259	0.367489	0.52321	0.550307	0.412781	0.731646	0.951157	0.943335	0.906835	0.265775	0.699206	0.581473	0.97234	0.345155	0.798766	0.840583	0.673626	0.552251	0.937788	0.739145	0.482174	0.219068	0.416008	0.130829	0.848139	0.266701	0.748879	0.380067	0.763558	0.833065	0.838321	0.290189	0.481571	0.0912319
MFI reduced motivation	0.0225206	0.0302247	0.00665053	0.0174318	1	0.7094	0.849722	0.673215	0.0958555	0.00623505	0.0533227	0.0063557	0.00587023	0.961721	0.218754	0.0495693	0.247693	0.396377	0.971219	0.893534	0.923054	0.786639	0.983289	0.720675	0.775456	0.783952	0.623241	0.37462	0.593775	0.79337	0.491739	0.998607	0.852241	0.936899	0.149683	0.51595	0.958078	0.616634	0.577735	0.996891	0.523928	0.795223	0.0264247	0.0417321	0.109185	0.133385	0.536733	0.632474	0.903145
SF36 physical function	0.000372546	9.22661e-06	0.207129	0.00184015	0.7094	1	0.0398727	0.000349286	0.000196161	0.048112	0.00209107	0.111341	0.705696	0.127852	0.138723	0.0880271	0.0553565	0.208735	0.909128	0.225044	0.0102895	0.365266	0.659563	0.0615677	0.00240143	0.493439	0.0806598	0.0461439	0.116035	0.205885	0.519846	0.581479	0.0461481	0.0829636	0.0891271	0.485282	0.765157	0.806378	0.385233	0.569048	0.0707284	0.970285	0.415603	0.724924	0.800782	0.500119	0.206337	0.608314	0.955551
SF36 role physical	0.0545285	0.0369178	0.354601	0.482746	0.849722	0.0398727	1	0.00469002	0.0174767	0.0216093	0.0291793	0.720814	0.340468	0.820014	0.0100848	0.00958542	0.0731864	0.623161	0.749491	0.615622	0.707731	0.892996	0.0860225	0.33159	0.24492	0.670186	0.944514	0.185223	0.766821	0.287222	0.506543	0.138004	0.784786	0.0764759	0.852785	0.601815	0.689168	0.749165	0.0296628	0.114326	0.253047	0.671031	0.800591	0.701333	0.249218	0.679344	0.0508212	0.090109	0.783773
SF36 pain	0.000933226	0.00311801	0.0539108	0.37273	0.673215	0.000349286	0.00469002	1	7.16657e-06	0.000600414	1.44215e-05	0.0246095	0.0035273	0.0173834	0.000679867	0.0052754	0.000801682	0.399906	0.420446	0.141343	0.000394048	0.182052	0.0085227	0.00568359	5.98042e-05	0.341001	0.0148761	0.00621992	0.24289	0.411528	0.0664663	0.104385	0.357147	0.00151875	0.34383	0.451623	0.159439	0.129226	0.283058	0.401956	0.0724837	0.842494	0.991012	0.626886	0.0975824	0.380305	0.0455838	0.117567	0.701821
SF36 general health	2.41661e-05	7.90189e-06	0.00207901	0.00477114	0.0958555	0.000196161	0.0174767	7.16657e-06	1	6.91498e-05	0.000337953	0.209132	0.0182501	0.00957413	0.000584995	0.000121646	4.57045e-05	0.0472808	0.201575	0.0956119	0.000109456	0.544009	0.0716986	0.00991388	0.000628887	0.893032	0.0498251	0.000344398	0.991314	0.140789	0.0751443	0.20767	0.294957	0.0280781	0.441941	0.78151	0.23714	0.625793	0.0823906	0.188437	0.0406806	0.514527	0.998358	0.317348	0.225864	0.658029	0.0157609	0.937815	0.298735
SF36 vitality	0.000141426	0.00238274	0.000225659	0.0957853	0.00623505	0.048112	0.0216093	0.000600414	6.91498e-05	1	1.32775e-06	0.00116987	0.000228559	0.0475381	0.00181859	0.000543357	0.000665632	0.418229	0.333136	0.592699	0.0445266	0.46512	0.603581	0.781841	0.17164	0.19178	0.0233722	0.00153364	0.620269	0.864769	0.0204854	0.619041	0.614482	0.327001	0.799391	0.45021	0.17097	0.323061	0.196317	0.796809	0.0827278	0.7975	0.877239	0.567537	0.232667	0.492566	0.0315249	0.366757	0.722946
SF36 social functioning	5.09973e-06	6.14485e-05	0.0220467	0.0255477	0.0533227	0.00209107	0.0291793	1.44215e-05	0.000337953	1.32775e-06	1	0.000433041	4.97988e-05	0.140027	0.0062307	0.00134784	0.00603988	0.952527	0.571341	0.960584	0.0272408	0.506524	0.145137	0.168034	0.0553091	0.3839	0.0355615	0.0429836	0.706102	0.781963	0.0297427	0.257119	0.378149	0.13419	0.662687	0.773684	0.981503	0.510965	0.0773994	0.838354	0.144655	0.896174	0.624679	0.961714	0.551075	0.817791	0.198002	0.381434	0.604719
SF36 role emotional	0.0093396	0.047747	0.0198959	0.368809	0.0063557	0.111341	0.720814	0.0246095	0.209132	0.00116987	0.000433041	1	0.0155178	0.123842	0.00881017	0.00464332	0.0202178	0.115699	0.75568	0.179181	0.15893	0.956441	0.357061	0.916337	0.711339	0.598798	0.372879	0.136295	0.179181	0.382102	0.57841	0.637466	0.717579	0.846647	0.728833	0.911504	0.0274274	0.0598257	0.51212	0.248315	0.934203	0.429572	0.934625	0.724187	0.416751	0.2862	0.0857268	0.268728	0.163388
SF36 mental health	0.00417979	0.0158443	0.0052784	0.0785504	0.00587023	0.705696	0.340468	0.0035273	0.0182501	0.000228559	4.97988e-05	0.0155178	1	0.0590309	0.00286911	0.00537394	0.0024292	0.222622	0.679744	0.99559	0.82585	0.562733	0.3516	0.371229	0.851785	0.560482	0.331335	0.300065	0.450609	0.661203	0.04561	0.722101	0.33041	0.0835262	0.917346	0.310182	0.582858	0.385488	0.977446	0.874932	0.167167	0.533975	0.319942	0.146508	0.388523	0.736026	0.145352	0.476495	0.996489
DTS intrusion	0.377449	0.642802	0.42581	0.82341	0.961721	0.127852	0.820014	0.0173834	0.00957413	0.0475381	0.140027	0.123842	0.0590309	1	3.567e-06	7.49538e-05	1.23155e-11	0.0289463	0.251253	0.135487	0.0654825	0.704852	0.125356	0.0229881	0.0709644	0.00573384	0.219592	0.0883447	0.570416	0.494811	0.453325	0.675649	0.871664	0.0636461	0.978115	0.907518	0.862492	0.640298	0.898253	0.810094	0.837148	0.107186	0.72132	0.843692	0.179195	0.0184376	0.125632	0.534137	0.631105
DTS avoidance/numbing	0.00602161	0.0482532	0.00127345	0.196567	0.218754	0.138723	0.0100848	0.000679867	0.000584995	0.00181859	0.0062307	0.00881017	0.00286911	3.567e-06	1	1.13538e-13	3.03474e-13	0.0320698	0.524904	0.256166	0.00719387	0.755443	0.0107757	0.0393658	0.0167093	0.180415	0.148385	0.0170357	0.524035	0.148385	0.0662152	0.217649	0.93368	0.048451	0.735915	0.564286	0.420587	0.618004	0.538131	0.167501	0.0529231	0.279225	0.641176	0.722489	0.172771	0.121763	0.771501	0.835128	0.235678
DTS hyperarousal	0.00152379	0.00220257	0.00406096	0.112259	0.0495693	0.0880271	0.00958542	0.0052754	0.000121646	0.000543357	0.00134784	0.00464332	0.00537394	7.49538e-05	1.13538e-13	1	7.0109e-15	0.00179868	0.555777	0.293805	0.0332903	0.916099	0.0411731	0.261476	0.0295274	0.286377	0.287338	0.0390815	0.359864	0.299704	0.274373	0.0499862	0.73027	0.212004	0.706238	0.775416	0.90446	0.918194	0.161227	0.299816	0.0914658	0.5372	0.640321	0.438618	0.224343	0.347933	0.377576	0.982115	0.602624
DTS total	0.0151671	0.0622633	0.0112585	0.367489	0.247693	0.0553565	0.0731864	0.000801682	4.57045e-05	0.000665632	0.00603988	0.0202178	0.0024292	1.23155e-11	3.03474e-13	7.0109e-15	1	0.00239768	0.464324	0.126988	0.0151636	0.802574	0.120898	0.0471791	0.00759298	0.0323147	0.177855	0.0251791	0.879502	0.386101	0.295905	0.276805	0.840583	0.0214743	0.697854	0.899459	0.960131	0.908416	0.354154	0.545461	0.0816892	0.374883	0.381085	0.293172	0.0770868	0.070703	0.912203	0.75973	0.597745
Testosterone (ng/ml)	0.823268	0.108413	0.966337	0.52321	0.396377	0.208735	0.623161	0.399906	0.0472808	0.418229	0.952527	0.115699	0.222622	0.0289463	0.0320698	0.00179868	0.00239768	1	0.342134	0.965008	0.136362	0.191928	0.597362	0.798726	0.187775	0.13617	0.381811	0.502404	0.566604	0.483351	0.768727	0.722768	0.537423	0.771262	0.696682	0.24815	0.728798	0.787034	0.14102	0.690806	0.01736	0.48407	0.276747	0.153863	0.227159	0.54207	0.366928	0.0161946	0.993124
hIL-1a	0.0375175	0.088955	0.135924	0.550307	0.971219	0.909128	0.749491	0.420446	0.201575	0.333136	0.571341	0.75568	0.679744	0.251253	0.524904	0.555777	0.464324	0.342134	1	0.392569	0.0885291	0.00629288	0.697618	0.0896981	0.733224	0.00105378	0.000420401	0.139625	0.788494	0.891624	0.0188143	0.42806	0.0127185	0.333854	0.0931314	0.223215	0.204018	0.0633295	0.927162	0.414869	0.283006	0.566133	0.501038	0.846859	0.416821	0.176818	0.180359	0.0741576	0.433161
hIL-1b	0.0710632	0.340146	0.901781	0.412781	0.893534	0.225044	0.615622	0.141343	0.0956119	0.592699	0.960584	0.179181	0.99559	0.135487	0.256166	0.293805	0.126988	0.965008	0.392569	1	0.277939	0.0308599	0.0262959	2.89533e-05	0.0286317	0.218571	0.103615	0.568781	0.254146	0.147743	0.943119	0.127998	0.0226349	0.00237168	0.254112	0.489625	0.370249	0.310433	0.485043	0.275019	0.418439	0.813619	0.574043	0.313673	0.115863	0.269501	0.450205	0.727676	0.872435
hIL-2	0.0156717	0.00611821	0.0568465	0.731646	0.923054	0.0102895	0.707731	0.000394048	0.000109456	0.0445266	0.0272408	0.15893	0.82585	0.0654825	0.00719387	0.0332903	0.0151636	0.136362	0.0885291	0.277939	1	0.13731	0.020153	0.0143374	1.70737e-05	0.271135	0.000174333	8.1079e-07	0.143996	0.000365817	0.00606744	0.0440019	0.028516	0.0233893	0.521899	0.783905	0.717001	0.962922	0.312307	0.715668	0.0237591	0.4511	0.745754	0.639099	0.848496	0.476944	0.0836868	0.658401	0.813619
hIL-4	0.33248	0.165052	0.563974	0.951157	0.786639	0.365266	0.892996	0.182052	0.544009	0.46512	0.506524	0.956441	0.562733	0.704852	0.755443	0.916099	0.802574	0.191928	0.00629288	0.0308599	0.13731	1	0.0438792	0.113352	0.43262	0.0991022	0.0046957	0.00917298	0.27696	0.620729	0.718633	0.0126649	0.000326207	0.000190484	0.0659538	0.554771	0.52425	0.205893	0.981447	0.511715	0.0595018	0.482868	0.552722	0.545598	0.384024	0.307638	0.981015	0.00086731	0.356907
hIL-5	0.13885	0.259256	0.53033	0.943335	0.983289	0.659563	0.0860225	0.0085227	0.0716986	0.603581	0.145137	0.357061	0.3516	0.125356	0.0107757	0.0411731	0.120898	0.597362	0.697618	0.0262959	0.020153	0.0438792	1	0.00371222	0.0153126	0.00858156	0.00426853	0.0623957	0.0211399	0.0374373	0.0223772	0.00136464	0.00292302	0.0111779	0.577488	0.633361	0.378812	0.462337	0.990939	0.842219	0.907857	0.971972	0.359134	0.324382	0.798765	0.998274	0.884316	0.100939	0.566201
hIL-6	0.0500094	0.114444	0.828391	0.906835	0.720675	0.0615677	0.33159	0.00568359	0.00991388	0.781841	0.168034	0.916337	0.371229	0.0229881	0.0393658	0.261476	0.0471791	0.798726	0.0896981	2.89533e-05	0.0143374	0.113352	0.00371222	1	0.013931	0.843133	0.0470864	0.149288	0.642727	0.161065	0.445864	0.58849	0.269826	0.0163639	0.533172	0.528784	0.8002	0.895482	0.732919	0.48795	0.260811	0.167516	0.716383	0.414011	0.789982	0.737649	0.28818	0.853139	0.429697
hIL-8	0.0674285	0.0545026	0.121683	0.265775	0.775456	0.00240143	0.24492	5.98042e-05	0.000628887	0.17164	0.0553091	0.711339	0.851785	0.0709644	0.0167093	0.0295274	0.00759298	0.187775	0.733224	0.0286317	1.70737e-05	0.43262	0.0153126	0.013931	1	0.931939	0.0220971	0.00714756	0.0131518	0.147743	0.0918443	1.1777e-05	0.0139175	0.00249701	0.247777	0.873691	0.582508	0.547205	0.834177	0.672416	0.00011889	0.614974	0.932746	0.721761	0.0433517	0.0923741	0.475514	0.381865	0.883522
hIL-10	0.390142	0.324073	0.627318	0.699206	0.783952	0.493439	0.670186	0.341001	0.893032	0.19178	0.3839	0.598798	0.560482	0.00573384	0.180415	0.286377	0.0323147	0.13617	0.00105378	0.218571	0.271135	0.0991022	0.00858156	0.843133	0.931939	1	0.00729844	0.748808	0.0306766	0.0949674	0.0827461	0.0345192	0.00174661	0.790941	0.379848	0.929775	0.827926	0.841018	0.71242	0.670832	0.424269	0.465336	0.0775461	0.179585	0.0453315	0.00888566	0.341924	0.07282	0.344982
hIL-12	0.016529	0.0196114	0.0141427	0.581473	0.623241	0.0806598	0.944514	0.0148761	0.0498251	0.0233722	0.0355615	0.372879	0.331335	0.219592	0.148385	0.287338	0.177855	0.381811	0.000420401	0.103615	0.000174333	0.0046957	0.00426853	0.0470864	0.0220971	0.00729844	1	0.0394647	0.0509153	0.0511923	9.31583e-06	0.175993	7.03765e-05	0.154938	0.234819	0.334873	0.230652	0.148672	0.977997	0.938788	0.707078	0.695651	0.0936874	0.435633	0.590758	0.268541	0.173429	0.0449878	0.564361
hIL-13	0.0126475	0.0023899	0.0119898	0.97234	0.37462	0.0461439	0.185223	0.00621992	0.000344398	0.00153364	0.0429836	0.136295	0.300065	0.0883447	0.0170357	0.0390815	0.0251791	0.502404	0.139625	0.568781	8.1079e-07	0.00917298	0.0623957	0.149288	0.00714756	0.748808	0.0394647	1	0.731219	0.128123	0.105423	0.0997892	0.478376	0.00529851	0.0872471	0.840984	0.560673	0.510129	0.809954	0.746023	0.174948	0.490025	0.759735	0.421564	0.60225	0.766021	0.156338	0.537718	0.57283
hIL-15	0.237753	0.102455	0.891967	0.345155	0.593775	0.116035	0.766821	0.24289	0.991314	0.620269	0.706102	0.179181	0.450609	0.570416	0.524035	0.359864	0.879502	0.566604	0.788494	0.254146	0.143996	0.27696	0.0211399	0.642727	0.0131518	0.0306766	0.0509153	0.731219	1	0.0127085	0.0339188	0.000482307	0.000506339	0.021349	0.765553	0.741795	0.15429	0.266083	0.572662	0.743369	0.862372	0.783109	0.742883	0.889458	0.983165	0.789282	0.458117	0.041356	0.738975
hIL-17	0.0659652	0.298917	0.661336	0.798766	0.79337	0.205885	0.287222	0.411528	0.140789	0.864769	0.781963	0.382102	0.661203	0.494811	0.148385	0.299704	0.386101	0.483351	0.891624	0.147743	0.000365817	0.620729	0.0374373	0.161065	0.147743	0.0949674	0.0511923	0.128123	0.0127085	1	0.0224477	0.362403	0.175559	0.101542	0.650616	0.719385	0.857124	0.757444	0.409619	0.681148	0.145795	0.800627	0.832444	0.712444	0.285111	0.264963	0.31255	0.865053	0.502127
hIL-23	0.0326357	0.0573349	0.0575107	0.840583	0.491739	0.519846	0.506543	0.0664663	0.0751443	0.0204854	0.0297427	0.57841	0.04561	0.453325	0.0662152	0.274373	0.295905	0.768727	0.0188143	0.943119	0.00606744	0.718633	0.0223772	0.445864	0.0918443	0.0827461	9.31583e-06	0.105423	0.0339188	0.0224477	1	0.374094	0.0236484	0.266131	0.86392	0.150348	0.339669	0.293378	0.840519	0.464139	0.133413	0.94785	0.381734	0.46216	0.668692	0.736843	0.752792	0.32757	0.553018
hIFNy	0.123781	0.0916133	0.397898	0.673626	0.998607	0.581479	0.138004	0.104385	0.20767	0.619041	0.257119	0.637466	0.722101	0.675649	0.217649	0.0499862	0.276805	0.722768	0.42806	0.127998	0.0440019	0.0126649	0.00136464	0.58849	1.1777e-05	0.0345192	0.175993	0.0997892	0.000482307	0.362403	0.374094	1	0.00371476	0.00024351	0.289128	0.557693	0.539261	0.643505	0.96894	0.754047	0.295455	0.641172	0.321244	0.501611	0.739142	0.919883	0.540128	0.0512627	0.944838
hTNFa	0.164205	0.165156	0.777615	0.552251	0.852241	0.0461481	0.784786	0.357147	0.294957	0.614482	0.378149	0.717579	0.33041	0.871664	0.93368	0.73027	0.840583	0.537423	0.0127185	0.0226349	0.028516	0.000326207	0.00292302	0.269826	0.0139175	0.00174661	7.03765e-05	0.478376	0.000506339	0.175559	0.0236484	0.00371476	1	0.0530851	0.298256	0.359901	0.740567	0.610717	0.639011	0.969798	0.315371	0.270788	0.129758	0.108937	0.534485	0.703534	0.440016	0.00827248	0.374875
hTNFb (a.u)	0.056376	0.265425	0.594486	0.937788	0.936899	0.0829636	0.0764759	0.00151875	0.0280781	0.327001	0.13419	0.846647	0.0835262	0.0636461	0.048451	0.212004	0.0214743	0.771262	0.333854	0.00237168	0.0233893	0.000190484	0.0111779	0.0163639	0.00249701	0.790941	0.154938	0.00529851	0.021349	0.101542	0.266131	0.00024351	0.0530851	1	0.123177	0.341183	0.888812	0.820688	0.840027	0.959225	0.48657	0.79636	0.215199	0.289182	0.422382	0.353378	0.724454	0.0524193	0.632112
Cortisol	0.0399817	0.17069	0.29759	0.739145	0.149683	0.0891271	0.852785	0.34383	0.441941	0.799391	0.662687	0.728833	0.917346	0.978115	0.735915	0.706238	0.697854	0.696682	0.0931314	0.254112	0.521899	0.0659538	0.577488	0.533172	0.247777	0.379848	0.234819	0.0872471	0.765553	0.650616	0.86392	0.289128	0.298256	0.123177	1	0.44999	0.882123	0.40756	0.305625	0.583999	0.971533	0.985734	0.203703	0.257616	0.273896	0.426006	0.931673	0.146599	0.50035
WBC	0.607862	0.645553	0.985545	0.482174	0.51595	0.485282	0.601815	0.451623	0.78151	0.45021	0.773684	0.911504	0.310182	0.907518	0.564286	0.775416	0.899459	0.24815	0.223215	0.489625	0.783905	0.554771	0.633361	0.528784	0.873691	0.929775	0.334873	0.840984	0.741795	0.719385	0.150348	0.557693	0.359901	0.341183	0.44999	1	7.06647e-06	4.57397e-06	0.673799	0.175507	0.298598	0.215831	0.270781	0.302357	0.776013	0.890509	0.808934	0.838569	0.728112
NE	0.845606	0.413064	0.98139	0.219068	0.958078	0.765157	0.689168	0.159439	0.23714	0.17097	0.981503	0.0274274	0.582858	0.862492	0.420587	0.90446	0.960131	0.728798	0.204018	0.370249	0.717001	0.52425	0.378812	0.8002	0.582508	0.827926	0.230652	0.560673	0.15429	0.857124	0.339669	0.539261	0.740567	0.888812	0.882123	7.06647e-06	1	4.28896e-18	0.0752409	0.0386413	0.670994	0.516851	0.44397	0.996014	0.727835	0.972825	0.447838	0.390937	0.560944
LY	0.969449	0.626293	0.945	0.416008	0.616634	0.806378	0.749165	0.129226	0.625793	0.323061	0.510965	0.0598257	0.385488	0.640298	0.618004	0.918194	0.908416	0.787034	0.0633295	0.310433	0.962922	0.205893	0.462337	0.895482	0.547205	0.841018	0.148672	0.510129	0.266083	0.757444	0.293378	0.643505	0.610717	0.820688	0.40756	4.57397e-06	4.28896e-18	1	0.776888	0.691851	0.346666	0.110667	0.197721	0.414209	0.807784	0.943872	0.656445	0.67165	0.783807
MO	0.325578	0.359947	0.613508	0.130829	0.577735	0.385233	0.0296628	0.283058	0.0823906	0.196317	0.0773994	0.51212	0.977446	0.898253	0.538131	0.161227	0.354154	0.14102	0.927162	0.485043	0.312307	0.981447	0.990939	0.732919	0.834177	0.71242	0.977997	0.809954	0.572662	0.409619	0.840519	0.96894	0.639011	0.840027	0.305625	0.673799	0.0752409	0.776888	1	0.902664	0.408291	0.313746	0.577547	0.457223	0.979317	0.89424	0.968275	0.278292	0.265182
EO	0.833185	0.399514	0.91791	0.848139	0.996891	0.569048	0.114326	0.401956	0.188437	0.796809	0.838354	0.248315	0.874932	0.810094	0.167501	0.299816	0.545461	0.690806	0.414869	0.275019	0.715668	0.511715	0.842219	0.48795	0.672416	0.670832	0.938788	0.746023	0.743369	0.681148	0.464139	0.754047	0.969798	0.959225	0.583999	0.175507	0.0386413	0.691851	0.902664	1	0.652999	0.132386	0.724037	0.344302	0.888561	0.800059	0.629567	0.239101	0.48582
BA	0.219995	0.389956	0.171195	0.266701	0.523928	0.0707284	0.253047	0.0724837	0.0406806	0.0827278	0.144655	0.934203	0.167167	0.837148	0.0529231	0.0914658	0.0816892	0.01736	0.283006	0.418439	0.0237591	0.0595018	0.907857	0.260811	0.00011889	0.424269	0.707078	0.174948	0.862372	0.145795	0.133413	0.295455	0.315371	0.48657	0.971533	0.298598	0.670994	0.346666	0.408291	0.652999	1	0.280817	0.19157	0.0356801	0.0820836	0.546011	0.0243781	0.00136462	0.446746
RBC	0.817128	0.486166	0.957647	0.748879	0.795223	0.970285	0.671031	0.842494	0.514527	0.7975	0.896174	0.429572	0.533975	0.107186	0.279225	0.5372	0.374883	0.48407	0.566133	0.813619	0.4511	0.482868	0.971972	0.167516	0.614974	0.465336	0.695651	0.490025	0.783109	0.800627	0.94785	0.641172	0.270788	0.79636	0.985734	0.215831	0.516851	0.110667	0.313746	0.132386	0.280817	1	0.000155137	2.12837e-05	0.116181	0.038676	0.050347	0.912757	0.86549
HGB	0.597781	0.312064	0.995641	0.380067	0.0264247	0.415603	0.800591	0.991012	0.998358	0.877239	0.624679	0.934625	0.319942	0.72132	0.641176	0.640321	0.381085	0.276747	0.501038	0.574043	0.745754	0.552722	0.359134	0.716383	0.932746	0.0775461	0.0936874	0.759735	0.742883	0.832444	0.381734	0.321244	0.129758	0.215199	0.203703	0.270781	0.44397	0.197721	0.577547	0.724037	0.19157	0.000155137	1	3.32127e-18	0.00716983	0.00602818	0.956859	0.0318485	0.386122
HCT	0.890253	0.883809	0.910063	0.763558	0.0417321	0.724924	0.701333	0.626886	0.317348	0.567537	0.961714	0.724187	0.146508	0.843692	0.722489	0.438618	0.293172	0.153863	0.846859	0.313673	0.639099	0.545598	0.324382	0.414011	0.721761	0.179585	0.435633	0.421564	0.889458	0.712444	0.46216	0.501611	0.108937	0.289182	0.257616	0.302357	0.996014	0.414209	0.457223	0.344302	0.0356801	2.12837e-05	3.32127e-18	1	0.00620229	0.0878434	0.0280539	0.0212718	0.175425
MCV	0.995447	0.764343	0.762047	0.833065	0.109185	0.800782	0.249218	0.0975824	0.225864	0.232667	0.551075	0.416751	0.388523	0.179195	0.172771	0.224343	0.0770868	0.227159	0.416821	0.115863	0.848496	0.384024	0.798765	0.789982	0.0433517	0.0453315	0.590758	0.60225	0.983165	0.285111	0.668692	0.739142	0.534485	0.422382	0.273896	0.776013	0.727835	0.807784	0.979317	0.888561	0.0820836	0.116181	0.00716983	0.00620229	1	9.32476e-15	0.43773	0.0907808	0.675468
MCH	0.719588	0.25876	0.538313	0.838321	0.133385	0.500119	0.679344	0.380305	0.658029	0.492566	0.817791	0.2862	0.736026	0.0184376	0.121763	0.347933	0.070703	0.54207	0.176818	0.269501	0.476944	0.307638	0.998274	0.737649	0.0923741	0.00888566	0.268541	0.766021	0.789282	0.264963	0.736843	0.919883	0.703534	0.353378	0.426006	0.890509	0.972825	0.943872	0.89424	0.800059	0.546011	0.038676	0.00602818	0.0878434	9.32476e-15	1	0.0371597	0.122598	0.922562
MCHC	0.0771088	0.02395	0.196725	0.290189	0.536733	0.206337	0.0508212	0.0455838	0.0157609	0.0315249	0.198002	0.0857268	0.145352	0.125632	0.771501	0.377576	0.912203	0.366928	0.180359	0.450205	0.0836868	0.981015	0.884316	0.28818	0.475514	0.341924	0.173429	0.156338	0.458117	0.31255	0.752792	0.540128	0.440016	0.724454	0.931673	0.808934	0.447838	0.656445	0.968275	0.629567	0.0243781	0.050347	0.956859	0.0280539	0.43773	0.0371597	1	0.999637	0.142919
RDW	0.0836352	0.266269	0.492714	0.481571	0.632474	0.608314	0.090109	0.117567	0.937815	0.366757	0.381434	0.268728	0.476495	0.534137	0.835128	0.982115	0.75973	0.0161946	0.0741576	0.727676	0.658401	0.00086731	0.100939	0.853139	0.381865	0.07282	0.0449878	0.537718	0.041356	0.865053	0.32757	0.0512627	0.00827248	0.0524193	0.146599	0.838569	0.390937	0.67165	0.278292	0.239101	0.00136462	0.912757	0.0318485	0.0212718	0.0907808	0.122598	0.999637	1	0.0778455
PLT	0.918287	0.437978	0.530262	0.0912319	0.903145	0.955551	0.783773	0.701821	0.298735	0.722946	0.604719	0.163388	0.996489	0.631105	0.235678	0.602624	0.597745	0.993124	0.433161	0.872435	0.813619	0.356907	0.566201	0.429697	0.883522	0.344982	0.564361	0.57283	0.738975	0.502127	0.553018	0.944838	0.374875	0.632112	0.50035	0.728112	0.560944	0.783807	0.265182	0.48582	0.446746	0.86549	0.386122	0.175425	0.675468	0.922562	0.142919	0.0778455	1
MonoNu	0.729114	0.477859	0.851547	0.220191	0.944123	0.996918	0.91231	0.222047	0.338325	0.11882	0.98731	0.0795246	0.507183	0.6171	0.673255	0.741989	0.857917	0.577336	0.0711781	0.563259	0.760742	0.285829	0.409535	0.670163	0.555205	0.717811	0.144908	0.592602	0.212156	0.746756	0.286578	0.699662	0.54063	0.957304	0.653832	5.49779e-06	3.06359e-24	1.70683e-26	0.108901	0.689332	0.375196	0.207779	0.297859	0.630692	0.79828	0.922743	0.615617	0.760574	0.728832
TotLymph	0.986541	0.662657	0.891824	0.132642	0.989904	0.580718	0.535999	0.816339	0.931893	0.570856	0.615548	0.218092	0.685985	0.726659	0.708935	0.760152	0.993996	0.307215	0.875401	0.590381	0.813627	0.717823	0.487665	0.683667	0.528179	0.864354	0.671377	0.496239	0.114146	0.389019	0.624568	0.24683	0.637635	0.213405	0.53666	1.54879e-05	0.472624	0.263765	0.671359	0.211387	0.70689	0.696934	0.69575	0.955449	0.492097	0.690107	0.49324	0.767179	0.771614
NK %	0.137455	0.181208	0.647193	0.945169	0.803142	0.161144	0.00330395	0.0751138	0.00901505	0.116134	0.0240371	0.468178	0.0975999	0.593655	0.281511	0.316354	0.289849	0.964715	0.875401	0.371151	0.493156	0.352072	0.053023	0.0111929	0.112594	0.855007	0.971542	0.0104688	0.317876	0.982751	0.241436	0.319481	0.861779	0.102857	0.256355	0.821751	0.5994	0.869074	0.225621	0.986588	0.017054	0.15044	0.955437	0.748325	0.937679	0.791081	0.221345	0.745023	0.310054
LYM#	0.986541	0.662657	0.891824	0.132642	0.989904	0.580718	0.535999	0.816339	0.931893	0.570856	0.615548	0.218092	0.685985	0.726659	0.708935	0.760152	0.993996	0.307215	0.875401	0.590381	0.813627	0.717823	0.487665	0.683667	0.528179	0.864354	0.671377	0.496239	0.114146	0.389019	0.624568	0.24683	0.637635	0.213405	0.53666	1.54879e-05	0.472624	0.263765	0.671359	0.211387	0.70689	0.696934	0.69575	0.955449	0.492097	0.690107	0.49324	0.767179	0.771614
CD19+	0.00258951	0.0388916	0.251071	0.346794	0.198536	0.818805	0.794195	0.059368	0.0138565	0.20975	0.494696	0.758765	0.0134337	0.0143062	0.0863702	0.106417	0.0249165	0.422551	0.590316	0.0579067	0.22446	0.252304	0.41361	0.258304	0.509117	0.478133	0.969818	0.0582024	0.453421	0.740622	0.557048	0.591883	0.824532	0.00426695	0.313019	0.796741	0.119224	0.180051	0.67402	0.36892	0.634497	0.473739	0.13713	0.129535	0.254356	0.151634	0.921469	0.61622	0.648097
CD19#	0.0205246	0.293884	0.24174	0.771249	0.266234	0.627912	0.854712	0.0546024	0.057339	0.327826	0.632791	0.708606	0.0801432	0.0531223	0.270096	0.428868	0.100109	0.984874	0.423607	0.105807	0.3498	0.274523	0.623032	0.396284	0.53461	0.559975	0.762816	0.13804	0.820352	0.639245	0.696064	0.392652	0.933647	0.00289639	0.218844	0.0648327	0.55635	0.751515	0.760383	0.200159	0.883166	0.478561	0.182834	0.274862	0.558947	0.238617	0.516643	0.322892	0.859786
CD3+CD4+	0.35411	0.415635	0.999604	0.2401	0.637093	0.834294	0.440796	0.594814	0.933709	0.141101	0.432009	0.707247	0.544947	0.940974	0.443323	0.803763	0.807146	0.777322	0.047121	0.33969	0.90962	0.0819368	0.956032	0.426528	0.55851	0.860103	0.76034	0.183051	0.654842	0.738168	0.309403	0.549036	0.764427	0.322222	0.279161	0.594283	0.126	0.203293	0.159528	0.898401	0.826591	0.00581532	0.16414	0.111523	0.143512	0.244041	0.657116	0.857839	0.341195
CD3+CD4+#	0.773288	0.56818	0.838323	0.0456495	0.90507	0.341009	0.975747	0.679962	0.61735	0.656952	0.564485	0.208754	0.92342	0.813465	0.540597	0.906587	0.843367	0.214029	0.357088	0.71052	0.592602	0.758258	0.601275	0.714954	0.998275	0.82834	0.653639	0.954734	0.296412	0.751262	0.471683	0.262979	0.96981	0.238187	0.281515	0.000528438	0.815758	0.513307	0.378253	0.360348	0.726544	0.103403	0.235417	0.435521	0.253064	0.672545	0.333675	0.623605	0.472875
CD3+CD8+	0.521068	0.8208	0.629393	0.542707	0.663826	0.300653	0.129047	0.0470476	0.142864	0.979172	0.232195	0.424778	0.450635	0.713225	0.199903	0.594924	0.582099	0.56398	0.0354021	0.301075	0.390228	0.461359	0.149325	0.510848	0.153172	0.97068	0.608512	0.508049	0.77357	0.84907	0.766947	0.839756	0.895045	0.960753	0.593475	0.896661	0.0716575	0.126941	0.426734	0.718759	0.280005	0.395318	0.175841	0.283727	0.404036	0.766313	0.262105	0.519355	0.238246
CD3+CD8+#	0.612888	0.599158	0.885936	0.96774	0.675376	0.473222	0.128148	0.0226265	0.221425	0.882979	0.275406	0.306366	0.727568	0.995236	0.296711	0.880377	0.684973	0.525529	0.118548	0.421136	0.628402	0.386888	0.449133	0.827497	0.10752	0.880535	0.538182	0.917332	0.557396	0.891211	0.962922	0.455049	0.787651	0.365073	0.824813	0.140532	0.0256731	0.027888	0.99855	0.964303	0.552254	0.539579	0.382598	0.342764	0.535482	0.743829	0.69475	0.784436	0.652022
CD3+	0.335288	0.872253	0.549094	0.14348	0.435125	0.331573	0.00942272	0.751742	0.493517	0.530077	0.176138	0.781071	0.977458	0.729796	0.923861	0.998809	0.967843	0.882144	0.609194	0.799791	0.711744	0.647011	0.312014	0.128248	0.26919	0.796447	0.680484	0.0995394	0.451757	0.906617	0.457361	0.472039	0.732397	0.750345	0.69039	0.973737	0.325715	0.468662	0.403171	0.872199	0.076728	0.445339	0.467815	0.560498	0.423736	0.348531	0.392879	0.423353	0.140462
CD3#	0.916842	0.692885	0.941842	0.0850053	0.556722	0.827402	0.58777	0.637913	0.671823	0.886016	0.247219	0.255819	0.796683	0.906824	0.939354	0.993807	0.75837	0.326483	0.854982	0.608512	0.645466	0.875423	0.745536	0.872861	0.361246	0.982751	0.725939	0.771075	0.283859	0.32595	0.284356	0.306263	0.516063	0.154775	0.382321	3.20819e-05	0.535686	0.33145	0.583435	0.271845	0.607131	0.50247	0.899847	0.911393	0.313451	0.479259	0.650208	0.964831	0.616632
CD3-CD56+	0.134959	0.197234	0.764239	0.986476	0.840656	0.222069	0.00374948	0.0607989	0.0104865	0.139094	0.0292654	0.492758	0.117167	0.651715	0.307063	0.341015	0.323525	0.835652	0.994824	0.341362	0.394476	0.462024	0.0613574	0.0115505	0.0809339	0.672168	0.761165	0.0136733	0.3498	0.841448	0.193393	0.237003	0.98361	0.0915875	0.41748	0.884096	0.66423	0.91935	0.223307	0.942409	0.0067284	0.12954	0.811774	0.591363	0.882538	0.87117	0.145463	0.633999	0.208825
CD3-CD56+#	0.0748075	0.0849469	0.786886	0.440283	0.610794	0.0816015	0.00548009	0.118007	0.0163725	0.136177	0.0723371	0.861154	0.0805556	0.648683	0.30899	0.312534	0.35954	0.623519	0.857099	0.502127	0.423035	0.306764	0.0636251	0.0125049	0.20074	0.84398	0.90576	0.0109945	0.179034	0.825397	0.330835	0.443258	0.984903	0.202906	0.524319	0.0885767	0.893798	0.743237	0.306263	0.493597	0.0117619	0.209639	0.907042	0.787755	0.924666	0.682057	0.123036	0.699127	0.327309
CD3-CD16+	0.047327	0.0219782	0.413778	0.8994	0.396343	0.0621421	0.00184858	0.00954742	0.000931623	0.0152135	0.00921077	0.177351	0.0179847	0.42708	0.0942953	0.0643572	0.0771804	0.283905	0.920759	0.967233	0.0277785	0.149325	0.0457494	0.148198	0.0553478	0.815307	0.89763	3.73909e-05	0.561441	0.640798	0.0631431	0.0965593	0.681637	0.0111192	0.317795	0.975729	0.970664	0.955827	0.96594	0.781918	0.0132617	0.0821409	0.767299	0.501751	0.98223	0.611686	0.0775155	0.721363	0.375929
CD3-CD16+#	0.0473188	0.0178791	0.410913	0.465471	0.365476	0.0209641	0.00343119	0.0329565	0.00556365	0.0331714	0.0323019	0.493901	0.017031	0.467075	0.140496	0.132072	0.149999	0.250157	0.897608	0.779784	0.07548	0.0958596	0.0760488	0.138322	0.147095	0.705291	0.772732	0.000232771	0.380002	0.94742	0.125589	0.327287	0.711292	0.0431036	0.364377	0.077272	0.967405	0.751507	0.836562	0.618942	0.0149137	0.10191	0.707222	0.481397	0.962474	0.663435	0.121488	0.844818	0.525481
CD2+	0.126417	0.57574	0.584078	0.22066	0.325039	0.408122	0.0202225	0.676184	0.486272	0.959989	0.270464	0.565326	0.814804	0.307574	0.935907	0.883677	0.607152	0.996791	0.396201	0.402724	0.814039	0.463003	0.521768	0.433221	0.877549	0.803556	0.950863	0.968092	0.771075	0.27939	0.35576	0.461672	0.71979	0.335297	0.477416	0.943524	0.193243	0.265538	0.865424	0.619747	0.448854	0.86049	0.228875	0.134254	0.255699	0.232895	0.79507	0.60182	0.216174
CD2+#	0.837048	0.540451	0.979412	0.110617	0.685228	0.905114	0.956362	0.700959	0.912656	0.821743	0.38679	0.190698	0.730891	0.625585	0.84694	0.847036	0.988421	0.318744	0.91132	0.625337	0.663484	0.682486	0.661123	0.874991	0.491093	0.891643	0.737351	0.627632	0.101221	0.210344	0.330856	0.350367	0.506248	0.23438	0.730475	1.58051e-05	0.437747	0.251075	0.527068	0.322438	0.981822	0.684849	0.914972	0.823482	0.322875	0.455382	0.632254	0.859982	0.627264
CD2+CD26+	0.262536	0.654825	0.962791	0.310448	0.230106	0.637775	0.432341	0.829125	0.926081	0.0615293	0.169045	0.484108	0.137896	0.816726	0.952157	0.510982	0.466652	0.911704	0.133691	0.32109	0.896774	0.0860457	0.227873	0.457692	0.222344	0.275984	0.531747	0.0668257	0.742259	0.559975	0.531033	0.702487	0.621435	0.0374034	0.476511	0.246997	0.262378	0.277284	0.146263	0.405828	0.970696	0.445629	0.152069	0.1339	0.618459	0.752113	0.984415	0.710475	0.517177
CD2+CD26+#	0.683924	0.759568	0.905962	0.0815171	0.564445	0.461101	0.901597	0.905336	0.617673	0.373295	0.182527	0.132325	0.494837	0.801657	0.829757	0.979039	0.794655	0.315014	0.575003	0.400571	0.732442	0.388697	0.328376	0.25875	0.718621	0.550835	0.538541	0.303101	0.26442	0.339112	0.506304	0.348081	0.925908	0.0493657	0.434135	0.00346177	0.62724	0.335802	0.182003	0.715847	0.856239	0.315323	0.192858	0.296691	0.431621	0.774645	0.473472	0.582541	0.446982
CD4+CD26+	0.195794	0.31675	0.974662	0.403627	0.300342	0.821382	0.700439	0.65516	0.899616	0.0758443	0.302046	0.258559	0.311169	0.62219	0.979768	0.378848	0.442418	0.741828	0.088958	0.230889	0.711352	0.0668381	0.692061	0.941826	0.249101	0.649367	0.980164	0.0777753	0.94398	0.535327	0.381812	0.6238	0.706463	0.11555	0.483537	0.572346	0.209502	0.275238	0.137548	0.721826	0.871429	0.040076	0.0944402	0.0885633	0.182427	0.351164	0.928688	0.517575	0.822836
CD4+CD26+#	0.512705	0.845664	0.798746	0.0727522	0.747863	0.308015	0.887696	0.978481	0.460063	0.425763	0.287173	0.104359	0.572961	0.876828	0.640253	0.913923	0.838944	0.50048	0.296816	0.298182	0.871572	0.489663	0.530265	0.363188	0.667385	0.806891	0.601259	0.539927	0.180996	0.404225	0.408872	0.279839	0.990078	0.0878658	0.519865	0.00772364	0.806236	0.429073	0.187421	0.652756	0.729861	0.0939505	0.124486	0.2477	0.230928	0.610208	0.313378	0.386592	0.502149
CD8+CD26+	0.867813	0.976539	0.756288	0.527615	0.187544	0.643722	0.119553	0.186973	0.552204	0.147995	0.162567	0.56101	0.172714	0.762416	0.45871	0.762886	0.471984	0.673305	0.604652	0.505625	0.532462	0.164126	0.275009	0.173305	0.600172	0.0854194	0.447517	0.0184684	0.766947	0.97499	0.649367	0.850765	0.732408	0.0500544	0.820762	0.314637	0.720993	0.860857	0.362895	0.189991	0.780504	0.33791	0.549369	0.505548	0.226019	0.346653	0.652507	0.948535	0.396871
CD8+CD26+#	0.787831	0.739461	0.934335	0.234834	0.434239	0.879356	0.344052	0.228107	0.83701	0.453981	0.238491	0.388769	0.411417	0.915343	0.830963	0.812548	0.759993	0.4185	0.689985	0.536727	0.414508	0.261094	0.25735	0.121826	0.99008	0.242288	0.434185	0.0683604	0.621082	0.644269	0.970678	0.734062	0.870277	0.0432453	0.69589	0.0575254	0.223168	0.221401	0.404061	0.565127	0.936617	0.71654	0.506862	0.642396	0.635264	0.626621	0.868276	0.950341	0.309359
CD8+CD11a+	0.330789	0.544049	0.771073	0.197462	0.900836	0.860243	0.804122	0.659926	0.694029	0.764463	0.336155	0.204741	0.32165	0.631543	0.252896	0.252862	0.476675	0.205349	0.00629288	0.270653	0.460031	0.00471428	0.555587	0.0211339	0.866055	0.682486	0.562175	0.0676021	0.429418	0.344161	0.44948	0.368221	0.491704	0.00286611	0.392724	0.479368	0.116769	0.10527	0.312005	0.451643	0.446061	0.0146383	0.0498338	0.115644	0.219815	0.62616	0.450605	0.471823	0.649409
CD8+CD11a+#	0.333332	0.366018	0.472808	0.604722	0.749739	0.897247	0.57381	0.517908	0.740921	0.929431	0.358352	0.0571167	0.694201	0.933374	0.350991	0.372971	0.570661	0.550382	0.0104024	0.248191	0.709737	0.00551174	0.446863	0.00923933	0.771084	0.719444	0.458705	0.0783575	0.904479	0.533178	0.601685	0.687267	0.563575	0.0223497	0.45439	0.350808	0.0544632	0.019033	0.695444	0.999275	0.523381	0.132437	0.293702	0.327839	0.360384	0.710012	0.732803	0.48234	0.838073
CD3-CD16+CD11a+	0.0212758	0.01682	0.38509	0.920523	0.494083	0.0391619	0.00420496	0.0088222	0.000809396	0.00901161	0.0255943	0.216695	0.0227533	0.331829	0.0902654	0.0637184	0.0540009	0.202602	0.539567	0.886516	0.0158842	0.0717859	0.0675279	0.11465	0.035954	0.790197	0.65641	4.37145e-06	0.620729	0.497294	0.0472916	0.0881593	0.728334	0.00341341	0.160348	0.840181	0.62468	0.498992	0.808621	0.912443	0.0101665	0.0682973	0.620589	0.315425	0.968816	0.618744	0.0478946	0.627186	0.238803
CD3-CD16+CD11a+#	0.0244887	0.0106505	0.399531	0.49834	0.455809	0.0210946	0.00571863	0.0243247	0.00403598	0.0269367	0.0705294	0.576205	0.030738	0.401649	0.109117	0.0910433	0.112268	0.128385	0.529515	0.909188	0.0444858	0.0673425	0.0796308	0.0982572	0.0693529	0.740202	0.571367	5.57297e-05	0.452085	0.858822	0.110914	0.209513	0.673288	0.0210402	0.200051	0.245163	0.513307	0.267119	0.570461	0.550686	0.0128451	0.167385	0.757744	0.452738	0.850865	0.735058	0.0690417	0.607385	0.376392
[truncated: 28 more columns]

## Sheet: GWIL-T0 correlation rho
Item	MFI general fatigue	MFI physical fatigue	MFI mental fatigue	MFI reduced activity	MFI reduced motivation	SF36 physical function	SF36 role physical	SF36 pain	SF36 general health	SF36 vitality	SF36 social functioning	SF36 role emotional	SF36 mental health	DTS intrusion	DTS avoidance/numbing	DTS hyperarousal	DTS total	Testosterone (ng/ml)	hIL-1a	hIL-1b	hIL-2	hIL-4	hIL-5	hIL-6	hIL-8	hIL-10	hIL-12	hIL-13	hIL-15	hIL-17	hIL-23	hIFNy	hTNFa	hTNFb (a.u)	Cortisol	WBC	NE	LY	MO	EO	BA	RBC	HGB	HCT	MCV	MCH	MCHC	RDW	PLT
MFI general fatigue	1	0.776665	0.733375	0.846177	0.765561	-0.785787	-0.632385	-0.648737	-0.7411	-0.864108	-0.828709	-0.472864	-0.567397	-0.101265	0.191949	0.0040238	0.0593818	0.21447	0.0293356	-0.162702	0.00221839	0.0315504	-0.158492	-0.122703	-0.0628621	0.126695	-0.139266	0.038945	-0.162022	0.0292124	-0.159477	-0.101799	0.179689	-0.0283461	0.0659436	-0.0695523	0.0621149	-0.145569	-0.237725	0.0698076	0.20185	0.351904	0.299334	0.345538	-0.13628	-0.162722	-0.24488	0.298851	-0.119206
MFI physical fatigue	0.776665	1	0.43224	0.811493	0.737246	-0.868143	-0.726738	-0.687872	-0.868465	-0.72508	-0.872256	-0.380863	-0.365715	-0.00885276	0.0330789	-0.0512768	-0.0480018	0.0867696	-0.00685873	0.107133	0.0260596	0.134687	-0.261693	0.117486	-0.061317	0.115759	0.141819	0.102593	-0.156992	0.0629631	0.00192018	0.0309972	0.287753	0.0342889	0.201647	0.0312886	-0.00768072	-0.00233197	-0.175477	-0.0668406	0.0732401	0.391908	0.316411	0.334843	-0.206101	-0.232268	-0.14017	0.121062	-0.00782002
MFI mental fatigue	0.733375	0.43224	1	0.566447	0.652907	-0.519326	-0.297105	-0.474383	-0.423501	-0.632851	-0.501259	-0.377195	-0.542012	0.03535	0.263038	0.219811	0.192687	0.262941	0.119729	-0.31455	-0.1297	-0.0426581	-0.0695352	-0.257587	-0.0394575	-0.0214524	-0.482555	-0.0214524	-0.157148	-0.22762	-0.283319	-0.0690421	0.0424116	-0.0596721	0.0649815	-0.0430545	0.0364937	-0.125647	-0.233124	0.309562	0.126732	0.140197	0.140037	0.185843	-0.0965671	-0.0862006	-0.211156	0.403438	-0.0351461
MFI reduced activity	0.846177	0.811493	0.566447	1	0.780361	-0.778661	-0.755407	-0.623342	-0.699573	-0.751784	-0.793018	-0.439449	-0.564348	-0.0168632	0.259776	0.0679615	0.181718	0.173785	-0.0314744	0.0652407	0.125878	0.0164986	-0.179957	-0.000458645	-0.118105	0.230981	-0.0763826	0.1326	-0.020483	0.163942	-0.0745494	0.165903	0.396884	0.00458295	0.0950344	0.0339346	0.00641613	-0.035747	-0.266167	0.158691	0.156634	0.331856	0.428135	0.486784	0.117026	0.0262836	-0.192108	0.17364	0.030868
MFI reduced motivation	0.765561	0.737246	0.652907	0.780361	1	-0.681347	-0.591854	-0.505997	-0.619246	-0.635382	-0.637238	-0.324584	-0.385619	-0.261067	0.0110716	-0.200745	-0.180541	0.326984	-0.0669955	-0.201946	-0.150959	0.0249315	-0.39863	-0.153256	-0.152213	0.010411	-0.234247	-0.116164	-0.0890899	-0.0778189	-0.146849	0.104658	0.1	0.0147945	0.290588	-0.0833448	-0.0169863	0.0254795	-0.350247	0.133653	0.11027	0.26579	0.32657	0.355577	0.0279835	0.017402	-0.0696654	0.219978	-0.0479584
SF36 physical function	-0.785787	-0.868143	-0.519326	-0.778661	-0.681347	1	0.71716	0.690137	0.836412	0.737419	0.792664	0.40635	0.321109	0.0563307	-0.142699	-0.0703477	-0.0613027	-0.0425094	-0.0875247	0.109372	0.0285756	-0.102762	0.273941	0.00783617	0.0706243	-0.0708894	0.0483587	-0.112654	0.155602	0.0967306	0.0203326	-0.0717137	-0.216515	-0.0546783	-0.103051	0.0987083	0.0272018	-0.0250071	0.169854	0.0222712	0.0691297	-0.239353	-0.198819	-0.231416	0.132673	0.19335	0.195435	-0.197354	-0.0298202
SF36 role physical	-0.632385	-0.726738	-0.297105	-0.755407	-0.591854	0.71716	1	0.534132	0.642127	0.71136	0.774164	0.557364	0.467831	0.0445207	-0.180334	0.011772	-0.0427919	0.127706	0.0609425	0.0200634	-0.0895217	-0.300412	0.361347	-0.195212	0.111477	0.0122873	-0.0626903	-0.0117858	-0.0928274	-0.100944	-0.0727207	-0.249758	-0.344044	-0.00526598	-0.0552996	-0.0718873	0.00125381	-0.0411299	0.0670193	0.0333759	0.219529	-0.262078	-0.307159	-0.290328	0.0548792	0.100078	0.0249753	0.110649	-0.132811
SF36 pain	-0.648737	-0.687872	-0.474383	-0.623342	-0.505997	0.690137	0.534132	1	0.677481	0.668163	0.671001	0.412902	0.266604	0.0323809	-0.174346	-0.261523	-0.142086	-0.0261666	0.186414	0.211897	-0.0930556	-0.0324033	-0.000553902	-0.095475	-0.0331002	-0.0864088	0.0105241	-0.0844701	0.270175	-0.0806038	0.180018	0.0260334	-0.217407	0.0958251	0.104425	0.121111	0.13903	-0.0454262	0.0213486	-0.0726109	-0.115293	-0.268402	-0.188482	-0.197659	0.281191	0.29822	0.141816	-0.189061	-0.0833851
SF36 general health	-0.7411	-0.868465	-0.423501	-0.699573	-0.619246	0.836412	0.642127	0.677481	1	0.751731	0.816659	0.389991	0.366093	-0.16183	-0.233427	-0.14678	-0.19813	-0.180688	0.0903254	-0.0444831	0.115148	-0.0995804	0.218187	-0.0944496	0.13728	-0.0106252	-0.0148259	-0.0244627	0.186898	-0.0977393	-0.00494196	0.050408	-0.106993	0.0345937	-0.06067	0.172086	0.293552	-0.247623	0.00655455	0.0874137	0.0079842	-0.367109	-0.313057	-0.348617	0.243411	0.304252	0.19775	-0.0675257	0.0523977
SF36 vitality	-0.864108	-0.72508	-0.632851	-0.751784	-0.635382	0.737419	0.71136	0.668163	0.751731	1	0.796862	0.484299	0.541283	-0.272359	-0.522949	-0.352811	-0.430776	0.0301146	-0.0395325	0.0659793	-0.0203833	-0.267462	0.0977847	-0.0610539	0.125898	-0.0762996	0.161689	-0.111006	0.19485	0.0228655	0.117066	-0.111006	-0.205486	0.022036	0.0117082	0.139473	-0.0033054	0.0922884	0.115264	-0.0689096	0.0272755	-0.286369	-0.253484	-0.294399	0.162391	0.190526	0.167933	-0.0784751	0.0123986
SF36 social functioning	-0.828709	-0.872256	-0.501259	-0.793018	-0.637238	0.792664	0.774164	0.671001	0.816659	0.796862	1	0.613065	0.595768	0.135827	-0.112996	0.13527	0.0698096	-0.00315677	0.0444584	-0.0980294	0.0474894	-0.208733	0.323039	-0.121844	0.220083	-0.00579813	-0.0182227	-0.0361693	0.109949	-0.109903	0.0866958	-0.0430718	-0.172287	0.0566008	-0.223673	-0.140217	-0.0993965	0.162508	0.227481	-0.0355033	0.0278979	-0.331919	-0.36047	-0.375877	0.11852	0.187938	0.172891	-0.0992953	-0.0144993
SF36 role emotional	-0.472864	-0.380863	-0.377195	-0.439449	-0.324584	0.40635	0.557364	0.412902	0.389991	0.484299	0.613065	1	0.749551	0.17502	-0.0565898	0.116045	0.0588781	0.112173	0.201682	0.21024	0.186252	-0.334854	0.321163	-0.231191	0.171158	0.258984	0.251569	0.0559041	-0.0410949	-0.0964193	0.140901	-0.235596	-0.0379349	0.0168283	0.0313791	-0.272291	-0.104392	0.133504	0.201732	-0.00242607	0.173783	-0.0717439	-0.0773595	-0.0596284	0.0542894	0.0372321	-0.193452	0.245354	0.0283877
SF36 mental health	-0.567397	-0.365715	-0.542012	-0.564348	-0.385619	0.321109	0.467831	0.266604	0.366093	0.541283	0.595768	0.749551	1	0.00446571	-0.122259	0.0490946	-0.0745489	-0.224043	0.0316179	-0.0377873	0.113499	-0.125836	0.111648	-0.0963007	0.0920776	0.0323841	0.180118	0.0746378	0.112951	-0.0766542	0.0555157	-0.258148	-0.122751	-0.0286831	-0.0538276	-0.333452	-0.186594	0.260347	0.183117	-0.0629562	0.0742991	-0.290268	-0.393134	-0.378702	0.113707	0.0939427	-0.0646931	0.255264	-0.106129
DTS intrusion	-0.101265	-0.00885276	0.03535	-0.0168632	-0.261067	0.0563307	0.0445207	0.0323809	-0.16183	-0.272359	0.135827	0.17502	0.00446571	1	0.652063	0.622446	0.801288	-0.415655	-0.0371288	0.195769	0.168862	-0.00927813	0.294117	0.163295	0.301539	-0.00278344	-0.115049	0.177212	0.227314	0.12711	-0.0630913	0.0102059	0.352569	-0.0408238	-0.387996	0.0739234	-0.259788	0.279272	0.171947	-0.136044	-0.193541	0.236696	-0.0148777	0.0510521	-0.460509	-0.492173	-0.251637	-0.0158847	-0.100248
DTS avoidance/numbing	0.191949	0.0330789	0.263038	0.259776	0.0110716	-0.142699	-0.180334	-0.174346	-0.233427	-0.522949	-0.112996	-0.0565898	-0.122259	0.652063	1	0.698143	0.85182	-0.341641	0.00990414	0.0737984	0.0755984	0.419391	0.0791983	0.215095	0.0728985	-0.0197996	-0.265494	0.218695	0.135897	0.112498	-0.414891	0.440991	0.46169	0.118797	-0.64737	-0.151078	-0.147597	0.148497	-0.0865502	0.287346	-0.225282	0.148562	-0.0478039	0.0729305	-0.239414	-0.317072	-0.331166	-0.00453182	-0.0751814
DTS hyperarousal	0.0040238	-0.0512768	0.219811	0.0679615	-0.200745	-0.0703477	0.011772	-0.261523	-0.14678	-0.352811	0.13527	0.116045	0.0490946	0.622446	0.698143	1	0.924649	0.0221092	0.181805	-0.05358	0.192888	0.257184	0.469718	0.404529	0.259863	-0.019646	0.011609	0.334875	-0.032148	0.018753	-0.07144	0.429533	0.315229	0.273258	-0.732581	-0.307868	-0.388455	0.325945	0.254505	0.398181	-0.079055	0.0299286	-0.198682	-0.170191	-0.40955	-0.342766	-0.0765532	-0.250914	-0.275165
DTS total	0.0593818	-0.0480018	0.192687	0.181718	-0.180541	-0.0613027	-0.0427919	-0.142086	-0.19813	-0.430776	0.0698096	0.0588781	-0.0745489	0.801288	0.85182	0.924649	1	-0.140552	0.0584375	0.0374549	0.188166	0.233647	0.326393	0.337094	0.237215	-0.00891784	-0.129309	0.271102	0.057966	0.090962	-0.132876	0.393277	0.41468	0.157846	-0.730692	-0.139424	-0.307666	0.273778	0.148297	0.298118	-0.169692	0.144532	-0.0786497	-0.015167	-0.37177	-0.355242	-0.157816	-0.202973	-0.177543
Testosterone (ng/ml)	0.21447	0.0867696	0.262941	0.173785	0.326984	-0.0425094	0.127706	-0.0261666	-0.180688	0.0301146	-0.00315677	0.112173	-0.224043	-0.415655	-0.341641	0.0221092	-0.140552	1	0.088843	0.0165204	0.0278782	0.109448	0.182757	0.0588539	0.0041301	0.281879	0.260196	0.252969	-0.334538	-0.0454311	0.586474	0.00722767	-0.277749	0.399587	0.0258264	-0.461459	-0.189985	0.0980898	0.115822	0.428424	0.217993	0.0237603	0.182195	0.106405	0.118505	0.252196	0.33765	-0.176383	-0.131198
hIL-1a	0.0293356	-0.00685873	0.119729	-0.0314744	-0.0669955	-0.0875247	0.0609425	0.186414	0.0903254	-0.0395325	0.0444584	0.201682	0.0316179	-0.0371288	0.00990414	0.181805	0.0584375	0.088843	1	0.198571	0.31531	0.235497	0.384037	0.122011	0.351811	0.145092	0.14854	0.451041	0.0325323	-0.0916482	0.100998	0.325163	0.263826	0.452026	0.106923	-0.220976	0.142628	-0.143385	0.183578	0.201159	0.0371861	-0.0758808	-0.0257611	-0.0630775	-0.00542808	-0.00381915	-0.0510418	-0.163909	-0.195762
hIL-1b	-0.162702	0.107133	-0.31455	0.0652407	-0.201946	0.109372	0.0200634	0.211897	-0.0444831	0.0659793	-0.0980294	0.21024	-0.0377873	0.195769	0.0737984	-0.05358	0.0374549	0.0165204	0.198571	1	0.299544	0.228353	0.263579	0.443185	-0.0645479	0.253726	0.512378	0.497598	0.36032	0.278024	0.245843	0.249045	0.265304	0.375662	0.171471	0.0912004	-0.124892	0.110865	0.192578	0.0648342	0.331566	0.0909091	0.228522	0.231859	0.0900568	0.0251324	-0.0139317	-0.219368	-0.0699766
hIL-2	0.00221839	0.0260596	-0.1297	0.125878	-0.150959	0.0285756	-0.0895217	-0.0930556	0.115148	-0.0203833	0.0474894	0.186252	0.113499	0.168862	0.0755984	0.192888	0.188166	0.0278782	0.31531	0.299544	1	0.120197	0.57734	0.531115	0.705506	0.496552	0.266995	0.693596	0.356826	0.636532	0.22266	0.240394	0.695567	0.450739	-0.192388	0.138263	0.0600985	-0.0549329	0.166667	0.0382056	0.353411	0.0874492	0.107962	0.0608524	0.0663625	0.109633	0.139793	-0.107942	0.0273466
hIL-4	0.0315504	0.134687	-0.0426581	0.0164986	0.0249315	-0.102762	-0.300412	-0.0324033	-0.0995804	-0.267462	-0.208733	-0.334854	-0.125836	-0.00927813	0.419391	0.257184	0.233647	0.109448	0.235497	0.228353	0.120197	1	-0.0270936	0.592237	0.00615839	-0.0206897	0.1133	0.376847	0.0694924	0.0142875	0.179803	0.504433	0.213793	0.443842	0.0288213	-0.0815773	0.150739	-0.108634	-0.00591716	0.159477	-0.282281	-0.136716	-0.106483	-0.178369	0.0542742	0.1254	0.297337	-0.442388	0.0992855
hIL-5	-0.158492	-0.261693	-0.0695352	-0.179957	-0.39863	0.273941	0.361347	-0.000553902	0.218187	0.0977847	0.323039	0.321163	0.111648	0.294117	0.0791983	0.469718	0.326393	0.182757	0.384037	0.263579	0.57734	-0.0270936	1	0.21984	0.533563	0.457143	0.330542	0.605419	0.0788566	0.32738	-0.0310345	0.115271	0.264039	0.449261	-0.267767	-0.215404	-0.0699507	-0.0182288	0.339251	0.0835593	0.391215	-0.0142875	-0.225536	-0.192658	-0.159369	-0.156689	-0.11218	-0.0642216	-0.121212
hIL-6	-0.122703	0.117486	-0.257587	-0.000458645	-0.153256	0.00783617	-0.195212	-0.095475	-0.0944496	-0.0610539	-0.121844	-0.231191	-0.0963007	0.163295	0.215095	0.404529	0.337094	0.0588539	0.122011	0.443185	0.531115	0.592237	0.21984	1	0.34878	-0.0995687	0.261984	0.492422	0.192085	0.468819	0.171041	0.596426	0.451017	0.548367	-0.107469	0.264612	-0.00566852	0.0801085	0.0101147	-0.0311999	0.0823724	0.0110919	0.0384758	-0.0663133	-0.0683782	0.0128189	0.454422	-0.586012	0.100579
hIL-8	-0.0628621	-0.061317	-0.0394575	-0.118105	-0.152213	0.0706243	0.111477	-0.0331002	0.13728	0.125898	0.220083	0.171158	0.0920776	0.301539	0.0728985	0.259863	0.237215	0.0041301	0.351811	-0.0645479	0.705506	0.00615839	0.533563	0.34878	1	0.263579	0.0960709	0.507205	0.21146	0.448509	0.188693	0.222688	0.589235	0.425915	-0.201774	0.131871	0.16603	-0.077359	-0.0447541	-0.230125	0.125115	0.103227	-0.0945396	-0.129358	-0.212189	-0.146606	0.0547405	-0.210475	0.0513737
hIL-10	0.126695	0.115759	-0.0214524	0.230981	0.010411	-0.0708894	0.0122873	-0.0864088	-0.0106252	-0.0762996	-0.00579813	0.258984	0.0323841	-0.00278344	-0.0197996	-0.019646	-0.00891784	0.281879	0.145092	0.253726	0.496552	-0.0206897	0.457143	-0.0995687	0.263579	1	0.279803	0.468966	0.166092	0.360389	0.235468	-0.0546798	0.249261	0.180296	0.139426	-0.214664	-0.00935961	-0.0541939	0.155572	-0.0594035	0.18653	0.072669	0.120779	0.176644	0.195634	0.14782	-0.227318	0.187725	-0.00886918
hIL-12	-0.139266	0.141819	-0.482555	-0.0763826	-0.234247	0.0483587	-0.0626903	0.0105241	-0.0148259	0.161689	-0.0182227	0.251569	0.180118	-0.115049	-0.265494	0.011609	-0.129309	0.260196	0.14854	0.512378	0.266995	0.1133	0.330542	0.261984	0.0960709	0.279803	1	0.221675	0.0113356	0.0973026	0.410837	-0.00689655	0.166995	0.176847	0.0955783	-0.198891	-0.0931034	0.14657	0.254685	-0.142223	0.262385	-0.138933	-0.221839	-0.286524	-0.0244234	-0.0362158	0.0771697	-0.25491	-0.0758808
hIL-13	0.038945	0.102593	-0.0214524	0.1326	-0.116164	-0.112654	-0.0117858	-0.0844701	-0.0244627	-0.111006	-0.0361693	0.0559041	0.0746378	0.177212	0.218695	0.334875	0.271102	0.252969	0.451041	0.497598	0.693596	0.376847	0.605419	0.492422	0.507205	0.468966	0.221675	1	0.500246	0.486759	0.158621	0.390148	0.512808	0.741379	-0.10149	-0.0877388	0.0330049	-0.0480355	0.0742111	0.139758	0.333017	0.0169972	-0.0342618	-0.0155211	0.0717899	0.0591279	-0.00838265	-0.133877	-0.279133
hIL-15	-0.162022	-0.156992	-0.157148	-0.020483	-0.0890899	0.155602	-0.0928274	0.270175	0.186898	0.19485	0.109949	-0.0410949	0.112951	0.227314	0.135897	-0.032148	0.057966	-0.334538	0.0325323	0.36032	0.356826	0.0694924	0.0788566	0.192085	0.21146	0.166092	0.0113356	0.500246	1	0.412323	-0.0113356	0.22277	0.382947	0.370626	-0.0160197	0.154851	-0.146378	0.226248	-0.0162802	0.0103576	0.227181	-0.00542206	-0.0446363	0.0315504	0.123658	0.0372196	-0.140602	0.0286668	-0.2667
hIL-17	0.0292124	0.0629631	-0.22762	0.163942	-0.0778189	0.0967306	-0.100944	-0.0806038	-0.0977393	0.0228655	-0.109903	-0.0964193	-0.0766542	0.12711	0.112498	0.018753	0.090962	-0.0454311	-0.0916482	0.278024	0.636532	0.0142875	0.32738	0.468819	0.448509	0.360389	0.0973026	0.486759	0.412323	1	0.0554255	0.153467	0.430102	0.279591	-0.147327	0.216663	-0.0564109	0.0608524	-0.0300826	-0.195242	0.245006	0.258438	0.286331	0.316373	0.0599557	0.0147838	0.01874	-0.180337	-0.230627
hIL-23	-0.159477	0.00192018	-0.283319	-0.0745494	-0.146849	0.0203326	-0.0727207	0.180018	-0.00494196	0.117066	0.0866958	0.140901	0.0555157	-0.0630913	-0.414891	-0.07144	-0.132876	0.586474	0.100998	0.245843	0.22266	0.179803	-0.0310345	0.171041	0.188693	0.235468	0.410837	0.158621	-0.0113356	0.0554255	1	0.00689655	0.0458128	-0.0152709	0.261362	-0.124461	-0.0103448	0.113314	0.17998	-0.312546	-0.0529744	-0.281562	0.0707419	-0.0623306	0.385593	0.463168	0.394971	-0.480427	0.105445
hIFNy	-0.101799	0.0309972	-0.0690421	0.165903	0.104658	-0.0717137	-0.249758	0.0260334	0.050408	-0.111006	-0.0430718	-0.235596	-0.258148	0.0102059	0.440991	0.429533	0.393277	0.00722767	0.325163	0.249045	0.240394	0.504433	0.115271	0.596426	0.222688	-0.0546798	-0.00689655	0.390148	0.22277	0.153467	0.00689655	1	0.417241	0.645813	0.0916369	0.106716	0.142857	-0.0278359	-0.170118	0.167365	-0.166384	-0.0709447	0.0941583	0.0418822	0.14802	0.148559	0.289201	-0.636535	0.177876
hTNFa	0.179689	0.287753	0.0424116	0.396884	0.1	-0.216515	-0.344044	-0.217407	-0.106993	-0.205486	-0.172287	-0.0379349	-0.122751	0.352569	0.46169	0.315229	0.41468	-0.277749	0.263826	0.265304	0.695567	0.213793	0.264039	0.451017	0.589235	0.249261	0.166995	0.512808	0.382947	0.430102	0.0458128	0.417241	1	0.384236	-0.223673	0.269871	0.13202	-0.0702057	-0.0692801	0.101553	0.152457	0.147555	0.137047	0.119488	-0.0384853	-0.0455777	0.0411736	-0.163024	0.0687361
hTNFb (a.u)	-0.0283461	0.0342889	-0.0596721	0.00458295	0.0147945	-0.0546783	-0.00526598	0.0958251	0.0345937	0.022036	0.0566008	0.0168283	-0.0286831	-0.0408238	0.118797	0.273258	0.157846	0.399587	0.452026	0.375662	0.450739	0.443842	0.449261	0.548367	0.425915	0.180296	0.176847	0.741379	0.370626	0.279591	-0.0152709	0.645813	0.384236	1	0.000246336	0.0101047	0.114286	-0.0899126	0.0081361	0.232931	0.166384	0.0763641	-0.0162682	-0.0426213	-0.0811645	-0.0165065	0.197239	-0.314933	-0.106184
Cortisol	0.0659436	0.201647	0.0649815	0.0950344	0.290588	-0.103051	-0.0552996	0.104425	-0.06067	0.0117082	-0.223673	0.0313791	-0.0538276	-0.387996	-0.64737	-0.732581	-0.730692	0.0258264	0.106923	0.171471	-0.192388	0.0288213	-0.267767	-0.107469	-0.201774	0.139426	0.0955783	-0.10149	-0.0160197	-0.147327	0.261362	0.0916369	-0.223673	0.000246336	1	0.170076	0.408178	-0.314117	-0.390334	-0.206459	-0.0797201	-0.28677	0.0139283	0.0072687	0.463608	0.418381	0.12218	-0.00926387	0.184551
WBC	-0.0695523	0.0312886	-0.0430545	0.0339346	-0.0833448	0.0987083	-0.0718873	0.121111	0.172086	0.139473	-0.140217	-0.272291	-0.333452	0.0739234	-0.151078	-0.307868	-0.139424	-0.461459	-0.220976	0.0912004	0.138263	-0.0815773	-0.215404	0.264612	0.131871	-0.214664	-0.198891	-0.0877388	0.154851	0.216663	-0.124461	0.106716	0.269871	0.0101047	0.170076	1	0.568577	-0.534632	-0.395337	-0.0980392	-0.153173	0.23404	0.226785	0.196228	-0.0696125	-0.0182423	0.212656	-0.0677214	0.228029
NE	0.0621149	-0.00768072	0.0364937	0.00641613	-0.0169863	0.0272018	0.00125381	0.13903	0.293552	-0.0033054	-0.0993965	-0.104392	-0.186594	-0.259788	-0.147597	-0.388455	-0.307666	-0.189985	0.142628	-0.124892	0.0600985	0.150739	-0.0699507	-0.00566852	0.16603	-0.00935961	-0.0931034	0.0330049	-0.146378	-0.0564109	-0.0103448	0.142857	0.13202	0.114286	0.408178	0.568577	1	-0.939771	-0.60503	-0.136554	-0.241494	-0.151004	-0.119793	-0.144371	0.24004	0.282089	0.213264	-0.0382859	0.198325
LY	-0.145569	-0.00233197	-0.125647	-0.035747	0.0254795	-0.0250071	-0.0411299	-0.0454262	-0.247623	0.0922884	0.162508	0.133504	0.260347	0.279272	0.148497	0.325945	0.273778	0.0980898	-0.143385	0.110865	-0.0549329	-0.108634	-0.0182288	0.0801085	-0.077359	-0.0541939	0.14657	-0.0480355	0.226248	0.0608524	0.113314	-0.0278359	-0.0702057	-0.0899126	-0.314117	-0.534632	-0.939771	1	0.420663	-0.0484408	0.169763	0.0145356	-0.0140515	0.00652951	-0.153467	-0.216336	-0.161016	-0.0700348	-0.156708
MO	-0.237725	-0.175477	-0.233124	-0.266167	-0.350247	0.169854	0.0670193	0.0213486	0.00655455	0.115264	0.227481	0.201732	0.183117	0.171947	-0.0865502	0.254505	0.148297	0.115822	0.183578	0.192578	0.166667	-0.00591716	0.339251	0.0101147	-0.0447541	0.155572	0.254685	0.0742111	-0.0162802	-0.0300826	0.17998	-0.170118	-0.0692801	0.0081361	-0.390334	-0.395337	-0.60503	0.420663	1	0.284974	0.0765526	0.173468	0.202566	0.140567	-0.257069	-0.196917	-0.00345508	-0.112251	0.0342787
EO	0.0698076	-0.0668406	0.309562	0.158691	0.133653	0.0222712	0.0333759	-0.0726109	0.0874137	-0.0689096	-0.0355033	-0.00242607	-0.0629562	-0.136044	0.287346	0.398181	0.298118	0.428424	0.201159	0.0648342	0.0382056	0.159477	0.0835593	-0.0311999	-0.230125	-0.0594035	-0.142223	0.139758	0.0103576	-0.195242	-0.312546	0.167365	0.101553	0.232931	-0.206459	-0.0980392	-0.136554	-0.0484408	0.284974	1	0.0966938	0.0689018	0.185372	0.14608	0.0134551	0.0658284	0.00592154	0.189594	-0.049926
BA	0.20185	0.0732401	0.126732	0.156634	0.11027	0.0691297	0.219529	-0.115293	0.0079842	0.0272755	0.0278979	0.173783	0.0742991	-0.193541	-0.225282	-0.079055	-0.169692	0.217993	0.0371861	0.331566	0.353411	-0.282281	0.391215	0.0823724	0.125115	0.18653	0.262385	0.333017	0.227181	0.245006	-0.0529744	-0.166384	0.152457	0.166384	-0.0797201	-0.153173	-0.241494	0.169763	0.0765526	0.0966938	1	-0.0243762	-0.0013689	0.0254987	0.0812083	0.0820932	-0.0416994	0.226717	-0.289814
RBC	0.351904	0.391908	0.140197	0.331856	0.26579	-0.239353	-0.262078	-0.268402	-0.367109	-0.286369	-0.331919	-0.0717439	-0.290268	0.236696	0.148562	0.0299286	0.144532	0.0237603	-0.0758808	0.0909091	0.0874492	-0.136716	-0.0142875	0.0110919	0.103227	0.072669	-0.138933	0.0169972	-0.00542206	0.258438	-0.281562	-0.0709447	0.147555	0.0763641	-0.28677	0.23404	-0.151004	0.0145356	0.173468	0.0689018	-0.0243762	1	0.716628	0.763583	-0.719221	-0.715905	-0.446431	0.109931	-0.0623383
HGB	0.299334	0.316411	0.140037	0.428135	0.32657	-0.198819	-0.307159	-0.188482	-0.313057	-0.253484	-0.36047	-0.0773595	-0.393134	-0.0148777	-0.0478039	-0.198682	-0.0786497	0.182195	-0.0257611	0.228522	0.107962	-0.106483	-0.225536	0.0384758	-0.0945396	0.120779	-0.221839	-0.0342618	-0.0446363	0.286331	0.0707419	0.0941583	0.137047	-0.0162682	0.0139283	0.226785	-0.119793	-0.0140515	0.202566	0.185372	-0.0013689	0.716628	1	0.96647	-0.148377	-0.127342	-0.0872193	-0.0955385	0.0642258
HCT	0.345538	0.334843	0.185843	0.486784	0.355577	-0.231416	-0.290328	-0.197659	-0.348617	-0.294399	-0.375877	-0.0596284	-0.378702	0.0510521	0.0729305	-0.170191	-0.015167	0.106405	-0.0630775	0.231859	0.0608524	-0.178369	-0.192658	-0.0663133	-0.129358	0.176644	-0.286524	-0.0155211	0.0315504	0.316373	-0.0623306	0.0418822	0.119488	-0.0426213	0.0072687	0.196228	-0.144371	0.00652951	0.140567	0.14608	0.0254987	0.763583	0.96647	1	-0.170882	-0.210202	-0.286067	0.0499075	0.0147856
MCV	-0.13628	-0.206101	-0.0965671	0.117026	0.0279835	0.132673	0.0548792	0.281191	0.243411	0.162391	0.11852	0.0542894	0.113707	-0.460509	-0.239414	-0.40955	-0.37177	0.118505	-0.00542808	0.0900568	0.0663625	0.0542742	-0.159369	-0.0683782	-0.212189	0.195634	-0.0244234	0.0717899	0.123658	0.0599557	0.385593	0.14802	-0.0384853	-0.0811645	0.463608	-0.0696125	0.24004	-0.153467	-0.257069	0.0134551	0.0812083	-0.719221	-0.148377	-0.170882	1	0.952006	0.397086	-0.064572	0.0555213
MCH	-0.162722	-0.232268	-0.0862006	0.0262836	0.017402	0.19335	0.100078	0.29822	0.304252	0.190526	0.187938	0.0372321	0.0939427	-0.492173	-0.317072	-0.342766	-0.355242	0.252196	-0.00381915	0.0251324	0.109633	0.1254	-0.156689	0.0128189	-0.146606	0.14782	-0.0362158	0.0591279	0.0372196	0.0147838	0.463168	0.148559	-0.0455777	-0.0165065	0.418381	-0.0182423	0.282089	-0.216336	-0.196917	0.0658284	0.0820932	-0.715905	-0.127342	-0.210202	0.952006	1	0.607768	-0.153799	0.0877279
MCHC	-0.24488	-0.14017	-0.211156	-0.192108	-0.0696654	0.195435	0.0249753	0.141816	0.19775	0.167933	0.172891	-0.193452	-0.0646931	-0.251637	-0.331166	-0.0765532	-0.157816	0.33765	-0.0510418	-0.0139317	0.139793	0.297337	-0.11218	0.454422	0.0547405	-0.227318	0.0771697	-0.00838265	-0.140602	0.01874	0.394971	0.289201	0.0411736	0.197239	0.12218	0.212656	0.213264	-0.161016	-0.00345508	0.00592154	-0.0416994	-0.446431	-0.0872193	-0.286067	0.397086	0.607768	1	-0.509087	0.10148
RDW	0.298851	0.121062	0.403438	0.17364	0.219978	-0.197354	0.110649	-0.189061	-0.0675257	-0.0784751	-0.0992953	0.245354	0.255264	-0.0158847	-0.00453182	-0.250914	-0.202973	-0.176383	-0.163909	-0.219368	-0.107942	-0.442388	-0.0642216	-0.586012	-0.210475	0.187725	-0.25491	-0.133877	0.0286668	-0.180337	-0.480427	-0.636535	-0.163024	-0.314933	-0.00926387	-0.0677214	-0.0382859	-0.0700348	-0.112251	0.189594	0.226717	0.109931	-0.0955385	0.0499075	-0.064572	-0.153799	-0.509087	1	-0.108957
PLT	-0.119206	-0.00782002	-0.0351461	0.030868	-0.0479584	-0.0298202	-0.132811	-0.0833851	0.0523977	0.0123986	-0.0144993	0.0283877	-0.106129	-0.100248	-0.0751814	-0.275165	-0.177543	-0.131198	-0.195762	-0.0699766	0.0273466	0.0992855	-0.121212	0.100579	0.0513737	-0.00886918	-0.0758808	-0.279133	-0.2667	-0.230627	0.105445	0.177876	0.0687361	-0.106184	0.184551	0.228029	0.198325	-0.156708	0.0342787	-0.049926	-0.289814	-0.0623383	0.0642258	0.0147856	0.0555213	0.0877279	0.10148	-0.108957	1
MonoNu	-0.0828198	-0.00768072	-0.0927137	-0.0198595	-0.00657535	-0.0522054	-0.0456385	-0.0789311	-0.314556	0.0112934	0.100225	0.0946947	0.213427	0.344219	0.221395	0.317908	0.308557	0.0185854	-0.177608	0.0869565	-0.0970443	-0.141872	-0.0103448	-0.0179914	-0.163567	0	0.0748768	-0.0827586	0.180384	0.0716837	0.0625616	-0.178325	-0.144828	-0.181773	-0.369011	-0.559951	-0.969951	0.962926	0.530819	-0.0364802	0.131566	0.0876955	0.0453537	0.08746	-0.191686	-0.26238	-0.234221	0.0360629	-0.175413
TotLymph	-0.254622	-0.0128926	-0.18666	0.0366636	-0.0783562	0.11128	-0.160487	0.0985946	0.0197678	0.24818	-0.0311995	-0.255847	-0.117508	0.279272	0.200696	0.063403	0.214028	-0.442953	-0.346841	0.211356	0.0502463	0.01133	-0.327586	0.37708	-0.0601059	-0.333005	-0.0921182	-0.139901	0.398226	0.246582	-0.0571429	0.187192	0.275369	-0.105911	-0.13376	0.535059	-0.238424	0.32541	-0.0160256	0.0645798	-0.0766015	0.16135	0.209268	0.1966	-0.0814112	-0.116778	0.0379685	-0.175868	0.176891
NK %	0.355556	0.239853	0.212733	0.345871	0.496926	-0.260623	-0.181515	0.0198236	-0.287647	0.0363074	-0.198983	0.0357143	-0.112644	-0.479021	-0.238404	-0.33585	-0.370066	0.414216	-0.178719	-0.399587	-0.332473	-0.460506	-0.445018	-0.545173	-0.202375	-0.152814	-0.143521	-0.41714	-0.41301	-0.0991224	0.169334	-0.300465	-0.138358	-0.303562	0.28564	-0.0605591	0.202375	-0.150749	-0.480869	-0.0351421	-0.248072	-0.118802	0.101449	0.100207	0.48781	0.366925	0.0859661	0.292565	0.0258264
LYM#	-0.250924	-0.00658348	-0.181482	0.0366636	-0.0783562	0.113478	-0.157478	0.0847471	0.0158143	0.242671	-0.0347888	-0.252424	-0.117508	0.279272	0.200696	0.063403	0.214028	-0.442953	-0.354723	0.213327	0.0576355	0.008867	-0.32069	0.378558	-0.0551792	-0.322167	-0.0916256	-0.136453	0.396254	0.254465	-0.0630542	0.184729	0.283744	-0.107389	-0.135731	0.535552	-0.242857	0.32541	-0.0140533	0.0741928	-0.0698864	0.16874	0.21617	0.203252	-0.0858518	-0.119734	0.0374754	-0.169693	0.177384
CD19+	0.202391	0.150597	0.358816	0.168347	0.154816	-0.171889	0.0061444	-0.013711	-0.254048	-0.160747	-0.162094	-0.208528	-0.20436	0.247835	0.153514	0.337702	0.310031	0.180785	0.246859	0.0980537	-0.114053	0.161104	-0.138441	0.155534	-0.000739098	-0.279837	-0.194359	0.106417	0.040419	-0.0187238	0.150265	0.0391674	0.0275896	-0.0825225	-0.0169993	-0.0621149	-0.211356	0.270017	-0.189619	0.0139283	0.107454	-0.0150283	0.0606434	0.0704694	-0.00185048	-0.0389306	-0.0782888	-0.0741109	-0.416656
CD19#	0.0591789	0.133919	0.219536	0.164145	0.144443	-0.126719	-0.093443	-0.00845048	-0.193055	-0.0128137	-0.127749	-0.264655	-0.201954	0.257004	0.194396	0.287546	0.305882	-0.0722767	0.0847708	0.126294	-0.0307996	0.107429	-0.23112	0.322608	0.0333908	-0.355057	-0.20648	0.0347419	0.197954	0.114712	0.029814	0.191696	0.200074	-0.0497721	-0.12654	0.186884	-0.295183	0.383317	-0.162535	0.0372334	0.0588407	0.129621	0.181852	0.182378	-0.109082	-0.140481	-0.0383525	-0.149988	-0.279729
CD3+CD4+	-0.130885	-0.0737898	-0.0313155	-0.0629392	0.0254795	0.0272018	-0.169515	-0.0487434	0.0459602	-0.0840122	-0.00469372	-0.245294	0.0925261	-0.113193	-0.00359992	-0.0991229	-0.103447	-0.131131	-0.0583816	0.0849858	0.167488	0.333498	-0.0472906	0.303635	-0.145831	-0.0596059	-0.103448	0.210345	0.284377	0.0305456	0.0551724	0.206404	-0.0635468	0.172414	0.0123168	-0.1496	-0.208867	0.171942	0.302022	0.196697	0.10371	-0.362114	-0.120779	-0.189702	0.339954	0.407243	0.469921	-0.103496	0.151022
CD3+CD4+#	-0.137787	0.0759843	-0.0791518	0.104797	0.02	-0.00769343	-0.256027	-0.0354498	-0.146776	0.0424193	-0.147438	-0.41814	-0.137247	0.184635	0.179096	0.021432	0.151603	-0.30253	-0.357433	0.206922	0.175369	0.169458	-0.23399	0.532101	-0.0992733	-0.26798	-0.19064	0.0714286	0.378512	0.370982	-0.0384236	0.23202	0.168966	0.0763547	-0.128834	0.366728	-0.306897	0.328858	0.108728	0.134089	0.00646636	0.00394137	0.165393	0.123676	0.110029	0.127864	0.348126	-0.175621	0.144863
CD3+CD8+	-0.260537	-0.0504733	-0.456417	-0.27681	-0.249041	0.0879249	-0.0368619	0.18805	0.0148259	0.209066	0.119276	-0.0259555	-0.015421	0.117832	0.0611987	-0.025897	0.0338878	-0.295302	-0.179332	-0.0342407	-0.212808	0.079803	0.0325123	0.14467	0.113314	-0.174877	0.335961	-0.217734	-0.0990636	-0.0253726	-0.0669951	0.124138	-0.00591133	0.115764	-0.150265	0.164633	0.0871921	0.0184752	-0.0406805	-0.406212	-0.398676	0.164552	-0.254622	-0.235526	-0.457383	-0.458241	-0.0571992	-0.336422	0.166543
CD3+CD8+#	-0.277792	0.0142642	-0.419184	-0.201344	-0.201918	0.0769343	-0.135411	0.140414	-0.0585622	0.250384	0.0168422	-0.140046	-0.0209726	0.298756	0.0728985	0.020539	0.123066	-0.478059	-0.363099	0.0391674	-0.153695	0.0147783	-0.175369	0.273814	0.0601059	-0.307882	0.191133	-0.268473	0.114835	0.126124	-0.0719212	0.111823	0.117241	0.00147783	-0.107156	0.446334	-0.0300493	0.157655	-0.0761835	-0.345576	-0.362116	0.250523	-0.0700025	-0.0591279	-0.433206	-0.447647	-0.0480769	-0.320367	0.205962
CD3+	-0.35371	-0.119326	-0.404143	-0.326612	-0.256986	0.184367	-0.12187	-0.0108011	0.035335	0.0473774	0.0949789	-0.168853	0.0231315	0.163295	0.0170996	-0.020539	0.00713427	-0.241611	-0.232295	0.0706984	0.0724138	0.377833	0.100985	0.466544	0.09681	-0.125123	0.159606	0.00541872	-0.00936422	0.102476	0.0566502	0.247783	-0.0512315	0.180296	-0.143614	0.0556993	-0.0866995	0.0950856	0.326677	-0.20138	-0.300188	-0.0263579	-0.143949	-0.220498	-0.208709	-0.115053	0.389053	-0.443129	0.413156
CD3#	-0.251572	0.0954735	-0.317263	-0.0186402	-0.113988	0.0435562	-0.271232	0.00595527	-0.148277	0.10317	-0.134204	-0.329765	-0.119377	0.430505	0.322193	0.082156	0.287155	-0.554466	-0.399113	0.274082	0.0692203	0.238207	-0.267767	0.562238	-0.017492	-0.328858	0.0100998	-0.0603523	0.304128	0.306233	-0.00197069	0.256928	0.27023	0.0302993	-0.140675	0.486813	-0.21111	0.288741	0.0823573	-0.0732158	-0.210556	0.1966	0.169358	0.132561	-0.188996	-0.18874	0.179016	-0.362773	0.29814
CD3-CD56+	0.251941	0.176681	0.158446	0.269366	0.467462	-0.152928	0.0161761	0.0184198	-0.144323	0.055924	-0.0230576	0.21024	0.137422	-0.31281	-0.270113	-0.270251	-0.287727	0.336603	-0.208179	-0.372013	-0.197069	-0.417293	-0.225151	-0.446143	-0.0197093	-0.000985343	-0.000492672	-0.321468	-0.210228	-0.0396649	0.0527159	-0.250031	-0.165291	-0.209878	0.315718	-0.163052	0.111097	0.00665188	-0.461226	-0.155553	0.116782	-0.205223	-0.158881	-0.108414	0.332347	0.271036	-0.0650968	0.293356	-0.0411482
CD3-CD56+#	0.174781	0.206311	0.123798	0.262756	0.488971	-0.123112	-0.135302	0.00858666	-0.185346	0.108404	-0.117635	-0.0730276	0.00632358	-0.193998	-0.189529	-0.376564	-0.295756	-0.00516529	-0.462429	-0.273713	-0.241163	-0.390442	-0.470009	-0.209514	-0.0709534	-0.324424	-0.151004	-0.415815	0.106716	0.0825326	-0.17145	-0.149279	-0.0443404	-0.230324	0.140182	0.160956	-0.0849858	0.233062	-0.465294	-0.138543	0.117155	0.0194629	-0.0258844	0.0314155	0.0914139	0.0219293	-0.0754531	0.244566	0.00640631
CD3-CD16+	0.250431	0.0148128	0.279127	0.293003	0.292055	-0.0475344	0.136414	0.0855779	0.145046	0.0327785	-0.00662643	0.273531	0.0993114	-0.282983	0.0512989	-0.172349	-0.101663	0.10635	0.0399064	-0.163321	-0.0551724	-0.426601	-0.20197	-0.475416	-0.14386	0.0837438	-0.20936	-0.159113	-0.00443568	-0.121444	-0.276355	-0.153695	0.0226601	-0.183744	0.173913	0.0110906	0.203448	-0.175884	-0.466963	0.260291	0.272084	-0.0665107	0.0544738	0.125647	0.316517	0.220498	-0.326677	0.507597	-0.114068
CD3-CD16+#	0.167016	0.00987657	0.180148	0.265394	0.254008	0.0463043	0.0712249	0.0969462	0.104165	0.149314	-0.0352077	0.144629	0.0479667	-0.293189	-0.0971979	-0.322373	-0.23008	-0.043366	-0.165312	-0.030303	0.00714374	-0.466067	-0.321961	-0.23441	-0.13427	-0.145831	-0.258406	-0.212588	0.221565	0.0808081	-0.341668	-0.145584	0.119966	-0.195098	0.0353535	0.265467	0.00147801	0.0199557	-0.355813	0.254407	0.390019	0.133284	0.244546	0.302944	0.149766	0.0707158	-0.276661	0.436019	-0.0607367
CD2+	-0.412867	-0.160472	-0.480089	-0.318668	-0.225206	0.177773	-0.137919	0.130167	0.148753	0.169953	0.150199	-0.103822	0.0416368	-0.0491741	0.00989979	-0.0991229	-0.070451	-0.282912	-0.144845	-0.033009	0.0325123	0.319704	-0.0256158	0.393839	0.112329	-0.141379	0.243842	-0.134483	-0.0931493	0.00862175	0.121675	0.338424	0.00591133	0.150246	-0.0785811	0.072212	0.0320197	0.0534549	0.194034	-0.222578	-0.393453	-0.159872	-0.207789	-0.310914	-0.077464	0.0167529	0.433925	-0.531804	0.48879
CD2+#	-0.253636	0.0886026	-0.30921	0.0369692	-0.0397261	0.0326971	-0.27358	0.0576059	-0.093403	0.157557	-0.104366	-0.314603	-0.137556	0.360919	0.262794	0.042864	0.253267	-0.52762	-0.402266	0.213327	0.0305419	0.138424	-0.363054	0.488725	-0.0201995	-0.335468	0.008867	-0.154187	0.307541	0.24338	0.0182266	0.304926	0.272906	-0.0246305	-0.0539475	0.512138	-0.175369	0.302254	-0.0406805	-0.0951442	-0.209908	0.123168	0.145921	0.10643	-0.0905392	-0.108155	0.177268	-0.360382	0.335797
CD2+CD26+	-0.51368	-0.199424	-0.39428	-0.442408	-0.311233	0.225307	0.0250761	0.220176	0.157648	0.22945	0.254565	-0.110382	0.0561325	0.310817	0.162897	0.036613	0.122174	-0.22922	-0.0487745	0.0844932	-0.0315271	0.514778	-0.0891626	0.480099	0.160118	-0.212808	0.0044335	0.0118227	-0.0177427	-0.0369504	0.26798	0.388177	-0.0541872	0.175369	-0.0335017	0.0874923	-0.0187192	0.153467	0.119576	-0.276066	-0.489702	-0.112083	-0.124969	-0.220744	-0.116689	-0.0337522	0.361687	-0.602695	0.420301
CD2+CD26+#	-0.466042	-0.108368	-0.360913	-0.330634	-0.199068	0.188103	-0.0275871	0.262032	0.0605464	0.24601	0.156571	-0.155469	0.0319264	0.461123	0.359992	0.102695	0.285371	-0.419205	-0.130574	0.154102	-0.0569036	0.442665	-0.261362	0.534508	0.114068	-0.33748	-0.101983	-0.0278359	0.133826	0.0883222	0.17145	0.426654	0.0702057	0.154453	0.000246366	0.296771	-0.0583816	0.222961	-0.0414252	-0.225317	-0.46949	0.0211875	0.0207075	-0.0490329	-0.135455	-0.0889491	0.272963	-0.578806	0.32549
CD4+CD26+	-0.387479	-0.169525	-0.296881	-0.329973	-0.228493	0.132712	-0.0737238	0.234578	0.150977	0.0823595	0.168146	-0.157159	0.0743293	0.175357	0.106198	-0.121448	0.00802606	-0.22922	-0.0618303	0.0716837	0.00738916	0.518227	-0.19803	0.462847	0.033009	-0.276355	-0.10936	0.0295567	0.0251355	-0.106417	0.263547	0.334975	-0.1	0.146305	0.00615839	0.107702	0.0694581	0.0500062	0.0604044	-0.246488	-0.379774	-0.24067	-0.153808	-0.253511	0.0833848	0.179601	0.478057	-0.474993	0.43459
CD4+CD26+#	-0.349273	-0.0896999	-0.278388	-0.162542	-0.136986	0.148373	-0.152964	0.192758	0.0383002	0.127258	0.0670926	-0.298631	-0.0518146	0.461123	0.332093	0.12502	0.337094	-0.394424	-0.285257	0.143367	0.0689655	0.375862	-0.328079	0.613186	0.038921	-0.368966	-0.199507	-0.00246305	0.239527	0.205937	0.218227	0.40197	0.0817734	0.0812808	-0.00911442	0.399754	-0.0605911	0.219978	-0.11859	-0.216909	-0.323567	-0.0699594	0.0623614	-0.0182311	0.0740102	0.125893	0.422831	-0.518713	0.279133
CD8+CD26+	-0.561745	-0.293513	-0.479842	-0.556982	-0.370137	0.297021	0.227942	0.235962	0.212504	0.378744	0.386266	0.0830005	0.193071	0.143811	0.0521989	0.042864	0.0347796	-0.168302	0.0150265	0.0783348	-0.187192	0.364039	0.00837438	0.341097	0.0936076	-0.196552	0.101478	-0.102463	-0.067521	-0.143614	-0.0270936	0.384729	-0.103448	0.215764	-0.139672	-0.077634	-0.194089	0.295357	0.183925	-0.171309	-0.379774	0.036704	-0.139512	-0.180586	-0.355002	-0.318059	0.0867851	-0.478698	0.309436
CD8+CD26+#	-0.540121	-0.244582	-0.442417	-0.483881	-0.348404	0.254055	0.12201	0.260647	0.170889	0.326453	0.290913	-0.0579086	0.0849828	0.299684	0.267294	0.117876	0.210461	-0.358286	-0.032274	0.103966	-0.187215	0.398571	-0.1143	0.40769	0.0678739	-0.340436	0.0182288	-0.121444	0.0278497	-0.115915	-0.0527159	0.414583	0.00468038	0.173667	-0.192658	0.0924328	-0.172435	0.291451	0.128714	-0.122643	-0.437155	0.0633161	-0.106866	-0.150302	-0.357267	-0.328446	0.0944397	-0.510871	0.324258
CD8+CD11a+	-0.0926908	0.0263339	-0.38841	-0.0644767	-0.0452117	-0.0267933	-0.0497822	0.135863	-0.12134	0.11295	0.0140831	0.0516328	0.205131	-0.0849322	0.0234098	-0.135796	-0.0994776	-0.213843	-0.272727	-0.177384	-0.318758	-0.0800591	-0.112083	-0.0845452	-0.0970682	-0.164306	0.126617	-0.229831	-0.108441	0.110618	-0.162582	-0.00147801	-0.235251	-0.0243872	0.0849963	0.00875031	0.154699	-0.0285785	-0.339046	-0.465056	-0.354077	0.0544469	-0.25416	-0.149932	-0.110536	-0.22767	-0.217976	-0.0765813	-0.0618455
CD8+CD11a+#	-0.172788	0.0603485	-0.391567	-0.0290254	-0.0772603	-0.0261027	-0.152714	0.138199	-0.109959	0.203833	-0.0115963	-0.10097	0.124293	0.253293	0.0719985	-0.014288	0.104339	-0.560661	-0.420988	-0.0827688	-0.160591	-0.17931	-0.240887	0.115096	-0.00812908	-0.294089	0.0403941	-0.230542	0.18482	0.234019	-0.19064	0.0428571	-0.0044335	-0.0699507	-0.0258653	0.37289	0.0187192	0.149279	-0.323965	-0.446636	-0.299691	0.175884	-0.143949	-0.0596206	-0.21685	-0.327913	-0.182692	-0.0941093	0.0162602
CD3-CD16+CD11a+	0.350752	0.340421	0.253483	0.432631	0.478082	-0.267621	-0.111589	-0.198574	-0.16259	-0.128635	-0.26064	0.0559041	0.126452	-0.317312	0.000899981	-0.03572	-0.0633167	0.0753743	0.0546865	-0.138194	0.125123	-0.144828	-0.210345	-0.0367221	-0.0157655	-0.0743842	-0.0128079	-0.0463054	-0.0487925	-0.00320236	-0.254187	0.0285714	0.237931	-0.0216749	0.187954	0.0209489	0.1	-0.0618303	-0.391765	0.347301	0.330033	-0.137209	-0.0483116	-0.0487805	0.264957	0.224932	-0.0261341	0.320367	-0.0278394
CD3-CD16+CD11a+#	0.202539	0.249383	0.110248	0.3478	0.395451	-0.114334	-0.13118	-0.118152	-0.0977513	0.0391246	-0.211137	-0.0245361	0.0777457	-0.263615	-0.0612256	-0.167511	-0.140964	-0.0774793	-0.159911	-0.0379451	0.108401	-0.168268	-0.302045	0.114384	-0.0300604	-0.307958	-0.032274	-0.142153	0.122997	0.118517	-0.307711	0.0492732	0.276423	-0.0271003	0.0582728	0.260569	0.00295639	0.0399162	-0.31529	0.335182	0.356484	0.0344955	0.0828402	0.0781173	0.112276	0.0858797	0.0184957	0.234219	0.0426318
[truncated: 28 more columns]

## Sheet: GWIL-T0 correlation p
Item	MFI general fatigue	MFI physical fatigue	MFI mental fatigue	MFI reduced activity	MFI reduced motivation	SF36 physical function	SF36 role physical	SF36 pain	SF36 general health	SF36 vitality	SF36 social functioning	SF36 role emotional	SF36 mental health	DTS intrusion	DTS avoidance/numbing	DTS hyperarousal	DTS total	Testosterone (ng/ml)	hIL-1a	hIL-1b	hIL-2	hIL-4	hIL-5	hIL-6	hIL-8	hIL-10	hIL-12	hIL-13	hIL-15	hIL-17	hIL-23	hIFNy	hTNFa	hTNFb (a.u)	Cortisol	WBC	NE	LY	MO	EO	BA	RBC	HGB	HCT	MCV	MCH	MCHC	RDW	PLT
MFI general fatigue	1	1.17937e-06	6.01932e-06	2.69874e-08	2.06914e-06	7.25429e-07	0.000232763	0.000188395	4.25782e-06	3.1351e-09	5.14627e-08	0.0110476	0.00202477	0.679973	0.431138	0.986956	0.809183	0.39277	0.879928	0.399074	0.990888	0.870935	0.41155	0.526006	0.745974	0.512527	0.471216	0.84103	0.401074	0.880429	0.408609	0.599263	0.350967	0.883951	0.733957	0.719962	0.748897	0.451175	0.214321	0.718975	0.293701	0.061194	0.114687	0.0663664	0.480869	0.399015	0.200435	0.115301	0.537954
MFI physical fatigue	1.17937e-06	1	0.0216137	4.8989e-07	1.15079e-05	4.45477e-09	1.18964e-05	7.33791e-05	2.10596e-09	1.88321e-05	3.06812e-09	0.0499999	0.0661639	0.972189	0.896328	0.839868	0.849982	0.740542	0.972368	0.587394	0.895277	0.4944	0.178561	0.551576	0.756593	0.557478	0.471603	0.603418	0.424978	0.750261	0.992263	0.875575	0.137587	0.86248	0.303487	0.874414	0.969058	0.990604	0.37177	0.735408	0.7111	0.0391538	0.100919	0.0815572	0.292704	0.234296	0.476824	0.539442	0.968497
MFI mental fatigue	6.01932e-06	0.0216137	1	0.00206817	0.000165771	0.0046257	0.117545	0.0107572	0.0220655	0.000301559	0.00658183	0.0478484	0.00349632	0.885761	0.276587	0.365881	0.429333	0.291806	0.53616	0.0965362	0.50249	0.826092	0.720028	0.177329	0.838965	0.912048	0.00802036	0.912048	0.415576	0.235022	0.136404	0.721935	0.827082	0.758476	0.737702	0.824501	0.850922	0.516047	0.223588	0.10223	0.512402	0.468225	0.468739	0.334436	0.618257	0.656599	0.271529	0.0299912	0.856369
MFI reduced activity	2.69874e-08	4.8989e-07	0.00206817	1	1.58211e-06	2.80213e-06	5.23983e-06	0.000669152	4.88975e-05	9.5251e-06	1.35782e-06	0.0246892	0.00329643	0.948782	0.31397	0.795506	0.485166	0.519783	0.876155	0.746465	0.531558	0.934903	0.369078	0.998188	0.557396	0.246384	0.704934	0.509685	0.919227	0.413866	0.711714	0.408226	0.0403899	0.9819	0.637272	0.866557	0.974662	0.859497	0.179609	0.42918	0.435263	0.0908197	0.0258869	0.010026	0.561028	0.896461	0.337071	0.386394	0.878524
MFI reduced motivation	2.06914e-06	1.15079e-05	0.000165771	1.58211e-06	1	9.12952e-05	0.000908062	0.0070853	0.00044219	0.000369408	0.000350657	0.0985648	0.0517055	0.295384	0.965222	0.42445	0.473433	0.200171	0.734817	0.302755	0.443206	0.899788	0.0356259	0.436218	0.439384	0.958067	0.230222	0.556091	0.652116	0.693874	0.455859	0.596107	0.612648	0.940438	0.133581	0.673283	0.931632	0.897596	0.0676691	0.49775	0.576436	0.171612	0.0898628	0.0633158	0.887592	0.929963	0.724646	0.260677	0.808516
SF36 physical function	7.25429e-07	4.45477e-09	0.0046257	2.80213e-06	9.12952e-05	1	1.75221e-05	4.82845e-05	2.96356e-08	7.57751e-06	4.951e-07	0.0318943	0.102435	0.818829	0.560044	0.774744	0.803125	0.866993	0.657857	0.579565	0.88523	0.602816	0.158356	0.968432	0.721004	0.719998	0.806947	0.568168	0.42914	0.624371	0.918205	0.716874	0.268447	0.782283	0.601791	0.617269	0.890714	0.899485	0.387529	0.910436	0.726683	0.219927	0.310461	0.236067	0.500936	0.324226	0.318935	0.314112	0.880266
SF36 role physical	0.000232763	1.18964e-05	0.117545	5.23983e-06	0.000908062	1.75221e-05	1	0.00341467	0.00017323	2.19879e-05	1.34221e-06	0.00206157	0.013863	0.856387	0.460039	0.961851	0.861911	0.613567	0.75349	0.917723	0.644216	0.113323	0.054109	0.310194	0.564808	0.949559	0.746646	0.951615	0.631983	0.602352	0.707747	0.191332	0.0676273	0.978371	0.775708	0.710953	0.99485	0.832234	0.729776	0.863535	0.252531	0.169629	0.105061	0.126559	0.777371	0.605483	0.897674	0.567721	0.492209
SF36 pain	0.000188395	7.33791e-05	0.0107572	0.000669152	0.0070853	4.82845e-05	0.00341467	1	7.48821e-05	0.000102082	9.2996e-05	0.0289803	0.178869	0.895303	0.475314	0.279464	0.561748	0.917914	0.342215	0.279038	0.637656	0.869977	0.997768	0.628897	0.867205	0.661962	0.957612	0.669117	0.164386	0.683469	0.359322	0.895382	0.266432	0.627634	0.596929	0.539278	0.480454	0.818455	0.914132	0.713478	0.559077	0.167281	0.336791	0.31335	0.147193	0.12322	0.471613	0.335279	0.673133
SF36 general health	4.25782e-06	2.10596e-09	0.0220655	4.88975e-05	0.00044219	2.96356e-08	0.00017323	7.48821e-05	1	3.99967e-06	1.15802e-07	0.040209	0.0603735	0.508039	0.336158	0.548755	0.416158	0.473067	0.641233	0.818772	0.551979	0.607288	0.255514	0.626014	0.477624	0.956375	0.939155	0.899764	0.33165	0.61398	0.979702	0.795111	0.580659	0.858604	0.754558	0.372053	0.122209	0.195282	0.97308	0.652065	0.967212	0.0501133	0.0982143	0.0638235	0.203235	0.108563	0.303822	0.727811	0.787204
SF36 vitality	3.1351e-09	1.88321e-05	0.000301559	9.5251e-06	0.000369408	7.57751e-06	2.19879e-05	0.000102082	3.99967e-06	1	3.89353e-07	0.00901387	0.00354936	0.259287	0.0215951	0.138449	0.0655867	0.905577	0.841694	0.7387	0.918002	0.168831	0.620581	0.757606	0.523237	0.699574	0.411077	0.573876	0.320415	0.908056	0.553007	0.573876	0.294178	0.911378	0.952847	0.479041	0.986681	0.640444	0.559176	0.727521	0.89042	0.139573	0.193074	0.128331	0.40902	0.33148	0.392998	0.691417	0.95007
SF36 social functioning	5.14627e-08	3.06812e-09	0.00658183	1.35782e-06	0.000350657	4.951e-07	1.34221e-06	9.2996e-05	1.15802e-07	3.89353e-07	1	0.000523157	0.00104206	0.579275	0.645098	0.580847	0.776425	0.990081	0.822262	0.619703	0.810355	0.286447	0.0935967	0.536805	0.260445	0.97664	0.926669	0.855015	0.577554	0.577711	0.660906	0.827722	0.380663	0.774819	0.252552	0.476675	0.614805	0.40868	0.244353	0.857657	0.887934	0.0844227	0.059514	0.0486967	0.548052	0.338211	0.378971	0.615167	0.941624
SF36 role emotional	0.0110476	0.0499999	0.0478484	0.0246892	0.0985648	0.0318943	0.00206157	0.0289803	0.040209	0.00901387	0.000523157	1	6.80147e-06	0.473583	0.818009	0.636147	0.810774	0.657659	0.303401	0.282902	0.342642	0.0815464	0.0956265	0.236536	0.383839	0.183263	0.196575	0.777521	0.83552	0.625492	0.474506	0.227472	0.848017	0.932267	0.874054	0.160978	0.597044	0.498236	0.303277	0.990224	0.376477	0.71676	0.695596	0.763105	0.783795	0.850801	0.323967	0.208232	0.885979
SF36 mental health	0.00202477	0.0661639	0.00349632	0.00329643	0.0517055	0.102435	0.013863	0.178869	0.0603735	0.00354936	0.00104206	6.80147e-06	1	0.985969	0.628894	0.846604	0.768768	0.387337	0.875595	0.851563	0.572974	0.531699	0.579286	0.632772	0.647828	0.872604	0.368644	0.711387	0.57484	0.703931	0.783293	0.193577	0.541884	0.887066	0.789735	0.0891839	0.351381	0.189675	0.360589	0.755071	0.712642	0.141902	0.0424955	0.0514234	0.572265	0.641161	0.748525	0.198777	0.598291
DTS intrusion	0.679973	0.972189	0.885761	0.948782	0.295384	0.818829	0.856387	0.895303	0.508039	0.259287	0.579275	0.473583	0.985969	1	0.00248302	0.00442546	3.73173e-05	0.0862547	0.880051	0.421847	0.489521	0.969929	0.221613	0.504152	0.209624	0.990977	0.639067	0.467971	0.349322	0.604069	0.797492	0.966923	0.138738	0.868209	0.100701	0.763597	0.282782	0.246906	0.481502	0.578665	0.427252	0.329238	0.951797	0.835574	0.0472394	0.0323081	0.298695	0.948538	0.683027
DTS avoidance/numbing	0.431138	0.896328	0.276587	0.31397	0.965222	0.560044	0.460039	0.475314	0.336158	0.0215951	0.645098	0.818009	0.628894	0.00248302	1	0.000886911	3.69829e-06	0.165266	0.967901	0.763986	0.758391	0.0738664	0.747235	0.37651	0.766788	0.935877	0.271959	0.36838	0.579078	0.646568	0.0773443	0.0587672	0.0466018	0.628107	0.00273188	0.536978	0.546508	0.544038	0.724603	0.232931	0.353763	0.543859	0.845912	0.766688	0.32355	0.185938	0.166061	0.98531	0.759686
DTS hyperarousal	0.986956	0.839868	0.365881	0.795506	0.42445	0.774744	0.961851	0.279464	0.548755	0.138449	0.580847	0.636147	0.846604	0.00442546	0.000886911	1	1.52333e-08	0.93061	0.456325	0.827546	0.428844	0.287808	0.0424415	0.085812	0.282638	0.936374	0.962379	0.161082	0.896053	0.939261	0.771334	0.0664552	0.188649	0.257655	0.000360966	0.199745	0.100264	0.173247	0.293034	0.0913242	0.747678	0.903195	0.414833	0.486059	0.0816283	0.150831	0.755427	0.300131	0.254216
DTS total	0.809183	0.849982	0.429333	0.485166	0.473433	0.803125	0.861911	0.561748	0.416158	0.0655867	0.776425	0.810774	0.768768	3.73173e-05	3.69829e-06	1.52333e-08	1	0.578024	0.812166	0.879005	0.440443	0.335688	0.172622	0.158152	0.328148	0.971096	0.597775	0.261578	0.813656	0.711125	0.587621	0.095756	0.0775107	0.518675	0.000380506	0.569172	0.200056	0.256714	0.544587	0.215097	0.487359	0.554959	0.748932	0.95086	0.117049	0.135562	0.518755	0.404619	0.467127
Testosterone (ng/ml)	0.39277	0.740542	0.291806	0.519783	0.200171	0.866993	0.613567	0.917914	0.473067	0.905577	0.990081	0.657659	0.387337	0.0862547	0.165266	0.93061	0.578024	1	0.725916	0.948124	0.912563	0.665513	0.467928	0.816561	0.987023	0.257119	0.297056	0.311155	0.174809	0.857936	0.0105219	0.977293	0.264453	0.100409	0.918977	0.0538969	0.450196	0.698594	0.647197	0.076089	0.384853	0.925441	0.46932	0.674321	0.639543	0.312684	0.170583	0.483848	0.603817
hIL-1a	0.879928	0.972368	0.53616	0.876155	0.734817	0.657857	0.75349	0.342215	0.641233	0.841694	0.822262	0.303401	0.875595	0.880051	0.967901	0.456325	0.812166	0.725916	1	0.301777	0.0956905	0.218775	0.0397093	0.52836	0.0612677	0.452676	0.441888	0.0140596	0.866953	0.636336	0.602157	0.0852219	0.166697	0.0138255	0.58091	0.249338	0.460467	0.458066	0.340465	0.295392	0.848125	0.695634	0.894472	0.745132	0.977706	0.984313	0.79259	0.395538	0.308807
hIL-1b	0.399074	0.587394	0.0965362	0.746465	0.302755	0.579565	0.917723	0.279038	0.818772	0.7387	0.619703	0.282902	0.851563	0.421847	0.763986	0.827546	0.879005	0.948124	0.301777	1	0.11442	0.233477	0.167108	0.0160466	0.739392	0.184142	0.00448704	0.00602183	0.0548463	0.144203	0.198615	0.192644	0.164246	0.0446164	0.373792	0.637992	0.518593	0.566961	0.316897	0.738276	0.078903	0.63907	0.233122	0.226182	0.642229	0.897034	0.942819	0.252887	0.718322
hIL-2	0.990888	0.895277	0.50249	0.531558	0.443206	0.88523	0.644216	0.637656	0.551979	0.918002	0.810355	0.342642	0.572974	0.489521	0.758391	0.428844	0.440443	0.912563	0.0956905	0.11442	1	0.533017	0.00127081	0.00303172	1.91534e-05	0.00674587	0.161068	4.78353e-05	0.0574159	0.000205516	0.244575	0.208246	4.46896e-05	0.0149338	0.317383	0.474447	0.756224	0.777159	0.387525	0.844012	0.0600172	0.651932	0.57722	0.753843	0.732328	0.571304	0.469522	0.57729	0.888017
hIL-4	0.870935	0.4944	0.826092	0.934903	0.899788	0.602816	0.113323	0.869977	0.607288	0.168831	0.286447	0.0815464	0.531699	0.969929	0.0738664	0.287808	0.335688	0.665513	0.218775	0.233477	0.533017	1	0.889309	0.000712676	0.974707	0.915603	0.556942	0.0446987	0.720194	0.941361	0.349108	0.00582476	0.264248	0.0166955	0.882019	0.673984	0.433424	0.574836	0.975697	0.408609	0.137907	0.479451	0.582477	0.354577	0.779765	0.516879	0.117244	0.0162605	0.608357
hIL-5	0.41155	0.178561	0.720028	0.369078	0.0356259	0.158356	0.054109	0.997768	0.255514	0.620581	0.0935967	0.0956265	0.579286	0.221613	0.747235	0.0424415	0.172622	0.467928	0.0397093	0.167108	0.00127081	0.889309	1	0.251843	0.00287558	0.0134402	0.0803518	0.000644352	0.684294	0.0829917	0.873184	0.550056	0.16589	0.0152976	0.160218	0.261779	0.717629	0.925224	0.0718007	0.66651	0.0358567	0.941361	0.239452	0.316691	0.408933	0.416957	0.562342	0.740665	0.531085
hIL-6	0.526006	0.551576	0.177329	0.998188	0.436218	0.968432	0.310194	0.628897	0.626014	0.757606	0.536805	0.236536	0.632772	0.504152	0.37651	0.085812	0.158152	0.816561	0.52836	0.0160466	0.00303172	0.000712676	0.251843	1	0.0636915	0.60733	0.169787	0.00665548	0.318161	0.010308	0.375008	0.000638492	0.0140653	0.00207084	0.57897	0.165391	0.976718	0.679543	0.958469	0.872357	0.670982	0.954461	0.842922	0.732519	0.724506	0.947379	0.0132697	0.000836798	0.60367
hIL-8	0.745974	0.756593	0.838965	0.557396	0.439384	0.721004	0.564808	0.867205	0.477624	0.523237	0.260445	0.383839	0.647828	0.209624	0.766788	0.282638	0.328148	0.987023	0.0612677	0.739392	1.91534e-05	0.974707	0.00287558	0.0636915	1	0.167108	0.620071	0.00498099	0.270823	0.0146761	0.326943	0.245597	0.000770358	0.0212406	0.293887	0.495305	0.389366	0.689993	0.817686	0.229772	0.517843	0.594123	0.625683	0.503629	0.269138	0.447922	0.77792	0.273114	0.791271
hIL-10	0.512527	0.557478	0.912048	0.246384	0.958067	0.719998	0.949559	0.661962	0.956375	0.699574	0.97664	0.183263	0.872604	0.990977	0.935877	0.936374	0.971096	0.257119	0.452676	0.184142	0.00674587	0.915603	0.0134402	0.60733	0.167108	1	0.141341	0.011012	0.389188	0.0547967	0.217938	0.77771	0.191563	0.347771	0.4707	0.26346	0.962323	0.780083	0.420327	0.759531	0.332622	0.707945	0.532565	0.359324	0.30913	0.444131	0.235662	0.329478	0.96358
hIL-12	0.471216	0.471603	0.00802036	0.704934	0.230222	0.806947	0.746646	0.957612	0.939155	0.411077	0.926669	0.196575	0.368644	0.639067	0.271959	0.962379	0.597775	0.297056	0.441888	0.00448704	0.161068	0.556942	0.0803518	0.169787	0.620071	0.141341	1	0.246711	0.953461	0.615572	0.0277106	0.972501	0.384954	0.357194	0.621874	0.300983	0.629748	0.448035	0.182434	0.461755	0.169111	0.472285	0.247447	0.131835	0.899924	0.852045	0.690714	0.182033	0.695634
hIL-13	0.84103	0.603418	0.912048	0.509685	0.556091	0.568168	0.951615	0.669117	0.899764	0.573876	0.855015	0.777521	0.711387	0.467971	0.36838	0.161082	0.261578	0.311155	0.0140596	0.00602183	4.78353e-05	0.0446987	0.000644352	0.00665548	0.00498099	0.011012	0.246711	1	0.00571799	0.00741234	0.409514	0.0372587	0.00496615	8.23913e-06	0.600378	0.650852	0.86514	0.804565	0.702025	0.469632	0.0775219	0.930264	0.859948	0.936308	0.711328	0.760615	0.965576	0.488708	0.142544
hIL-15	0.401074	0.424978	0.415576	0.919227	0.652116	0.42914	0.631983	0.164386	0.33165	0.320415	0.577554	0.83552	0.57484	0.349322	0.579078	0.896053	0.813656	0.174809	0.866953	0.0548463	0.0574159	0.720194	0.684294	0.318161	0.270823	0.389188	0.953461	0.00571799	1	0.0262362	0.953461	0.245418	0.0403224	0.0477916	0.934266	0.42251	0.448637	0.237934	0.933199	0.957473	0.235952	0.97773	0.818158	0.870935	0.522766	0.84799	0.466929	0.882647	0.161955
hIL-17	0.880429	0.750261	0.235022	0.413866	0.693874	0.624371	0.602352	0.683469	0.61398	0.908056	0.577711	0.625492	0.703931	0.604069	0.646568	0.939261	0.711125	0.857936	0.636336	0.144203	0.000205516	0.941361	0.0829917	0.010308	0.0146761	0.0547967	0.615572	0.00741234	0.0262362	1	0.775211	0.426719	0.0198693	0.141862	0.445668	0.258934	0.771318	0.753843	0.876893	0.310119	0.200198	0.175851	0.132107	0.0945163	0.757362	0.939327	0.923134	0.349206	0.228728
hIL-23	0.408609	0.992263	0.136404	0.711714	0.455859	0.918205	0.707747	0.359322	0.979702	0.553007	0.660906	0.474506	0.783293	0.797492	0.0773443	0.771334	0.587621	0.0105219	0.602157	0.198615	0.244575	0.349108	0.873184	0.375008	0.326943	0.217938	0.0277106	0.409514	0.953461	0.775211	1	0.972501	0.813216	0.937922	0.17084	0.52005	0.958253	0.558369	0.350175	0.0987939	0.784916	0.138957	0.715367	0.748052	0.0388473	0.0113965	0.0339638	0.0083438	0.586179
hIFNy	0.599263	0.875575	0.721935	0.408226	0.596107	0.716874	0.191332	0.895382	0.795111	0.573876	0.827722	0.227472	0.193577	0.966923	0.0587672	0.0664552	0.095756	0.977293	0.0852219	0.192644	0.208246	0.00582476	0.550056	0.000638492	0.245597	0.77771	0.972501	0.0372587	0.245418	0.426719	0.972501	1	0.0252012	0.000216271	0.636377	0.581646	0.458088	0.886026	0.377628	0.385511	0.388341	0.714585	0.627084	0.829209	0.443505	0.441831	0.128105	0.000205497	0.355929
hTNFa	0.350967	0.137587	0.827082	0.0403899	0.612648	0.268447	0.0676273	0.266432	0.580659	0.294178	0.380663	0.848017	0.541884	0.138738	0.0466018	0.188649	0.0775107	0.264453	0.166697	0.164246	4.46896e-05	0.264248	0.16589	0.0140653	0.000770358	0.191563	0.384954	0.00496615	0.0403224	0.0198693	0.813216	0.0252012	1	0.0404304	0.24346	0.156834	0.493198	0.717437	0.721014	0.600152	0.429806	0.444956	0.478378	0.536988	0.842883	0.814388	0.832058	0.398129	0.723119
hTNFb (a.u)	0.883951	0.86248	0.758476	0.9819	0.940438	0.782283	0.978371	0.627634	0.858604	0.911378	0.774819	0.932267	0.887066	0.868209	0.628107	0.257655	0.518675	0.100409	0.0138255	0.0446164	0.0149338	0.0166955	0.0152976	0.00207084	0.0212406	0.347771	0.357194	8.23913e-06	0.0477916	0.141862	0.937922	0.000216271	0.0404304	1	0.998988	0.95851	0.553494	0.642765	0.966588	0.223982	0.388341	0.693788	0.933248	0.82624	0.675545	0.932273	0.305099	0.0961096	0.583542
Cortisol	0.733957	0.303487	0.737702	0.637272	0.133581	0.601791	0.775708	0.596929	0.754558	0.952847	0.252552	0.874054	0.789735	0.100701	0.00273188	0.000360966	0.000380506	0.918977	0.58091	0.373792	0.317383	0.882019	0.160218	0.57897	0.293887	0.4707	0.621874	0.600378	0.934266	0.445668	0.17084	0.636377	0.24346	0.998988	1	0.377748	0.0279371	0.0970211	0.0363124	0.282581	0.681016	0.131489	0.942833	0.970149	0.0113085	0.0239027	0.527786	0.96196	0.337867
WBC	0.719962	0.874414	0.824501	0.866557	0.673283	0.617269	0.710953	0.539278	0.372053	0.479041	0.476675	0.160978	0.0891839	0.763597	0.536978	0.199745	0.569172	0.0538969	0.249338	0.637992	0.474447	0.673984	0.261779	0.165391	0.495305	0.26346	0.300983	0.650852	0.42251	0.258934	0.52005	0.581646	0.156834	0.95851	0.377748	1	0.0012903	0.00280964	0.0337833	0.612888	0.427617	0.221721	0.236791	0.307633	0.719729	0.925169	0.26806	0.727052	0.23416
NE	0.748897	0.969058	0.850922	0.974662	0.931632	0.890714	0.99485	0.480454	0.122209	0.986681	0.614805	0.597044	0.351381	0.282782	0.546508	0.100264	0.200056	0.450196	0.460467	0.518593	0.756224	0.433424	0.717629	0.976718	0.389366	0.962323	0.629748	0.86514	0.448637	0.771318	0.958253	0.458088	0.493198	0.553494	0.0279371	0.0012903	1	4.1617e-14	0.000507052	0.479977	0.206928	0.434267	0.53594	0.45495	0.209759	0.138187	0.266661	0.843687	0.30239
LY	0.451175	0.990604	0.516047	0.859497	0.897596	0.899485	0.832234	0.818455	0.195282	0.640444	0.40868	0.498236	0.189675	0.246906	0.544038	0.173247	0.256714	0.698594	0.458066	0.566961	0.777159	0.574836	0.925224	0.679543	0.689993	0.780083	0.448035	0.804565	0.237934	0.753843	0.558369	0.886026	0.717437	0.642765	0.0970211	0.00280964	4.1617e-14	1	0.0230689	0.802948	0.378641	0.940344	0.942328	0.973183	0.426721	0.25967	0.404044	0.718097	0.416899
MO	0.214321	0.37177	0.223588	0.179609	0.0676691	0.387529	0.729776	0.914132	0.97308	0.559176	0.244353	0.303277	0.360589	0.481502	0.724603	0.293034	0.544587	0.647197	0.340465	0.316897	0.387525	0.975697	0.0718007	0.958469	0.817686	0.420327	0.182434	0.702025	0.933199	0.876893	0.350175	0.377628	0.721014	0.966588	0.0363124	0.0337833	0.000507052	0.0230689	1	0.13403	0.693068	0.368166	0.291955	0.46704	0.178233	0.305903	0.985808	0.56209	0.859879
EO	0.718975	0.735408	0.10223	0.42918	0.49775	0.910436	0.863535	0.713478	0.652065	0.727521	0.857657	0.990224	0.755071	0.578665	0.232931	0.0913242	0.215097	0.076089	0.295392	0.738276	0.844012	0.408609	0.66651	0.872357	0.229772	0.759531	0.461755	0.469632	0.957473	0.310119	0.0987939	0.385511	0.600152	0.223982	0.282581	0.612888	0.479977	0.802948	0.13403	1	0.617794	0.722478	0.335683	0.449571	0.944772	0.734405	0.975679	0.324597	0.797029
BA	0.293701	0.7111	0.512402	0.435263	0.576436	0.726683	0.252531	0.559077	0.967212	0.89042	0.887934	0.376477	0.712642	0.427252	0.353763	0.747678	0.487359	0.384853	0.848125	0.078903	0.0600172	0.137907	0.0358567	0.670982	0.517843	0.332622	0.169111	0.0775219	0.235952	0.200198	0.784916	0.388341	0.429806	0.388341	0.681016	0.427617	0.206928	0.378641	0.693068	0.617794	1	0.900117	0.994377	0.895542	0.67538	0.672036	0.829944	0.236936	0.127262
RBC	0.061194	0.0391538	0.468225	0.0908197	0.171612	0.219927	0.169629	0.167281	0.0501133	0.139573	0.0844227	0.71676	0.141902	0.329238	0.543859	0.903195	0.554959	0.925441	0.695634	0.63907	0.651932	0.479451	0.941361	0.954461	0.594123	0.707945	0.472285	0.930264	0.97773	0.175851	0.138957	0.714585	0.444956	0.693788	0.131489	0.221721	0.434267	0.940344	0.368166	0.722478	0.900117	1	1.22646e-05	1.44624e-06	1.10209e-05	1.2633e-05	0.015199	0.570251	0.748022
HGB	0.114687	0.100919	0.468739	0.0258869	0.0898628	0.310461	0.105061	0.336791	0.0982143	0.193074	0.059514	0.695596	0.0424955	0.951797	0.845912	0.414833	0.748932	0.46932	0.894472	0.233122	0.57722	0.582477	0.239452	0.842922	0.625683	0.532565	0.247447	0.859948	0.818158	0.132107	0.715367	0.627084	0.478378	0.933248	0.942833	0.236791	0.53594	0.942328	0.291955	0.335683	0.994377	1.22646e-05	1	1.79559e-17	0.442396	0.510357	0.65279	0.62202	0.740648
HCT	0.0663664	0.0815572	0.334436	0.010026	0.0633158	0.236067	0.126559	0.31335	0.0638235	0.128331	0.0486967	0.763105	0.0514234	0.835574	0.766688	0.486059	0.95086	0.674321	0.745132	0.226182	0.753843	0.354577	0.316691	0.732519	0.503629	0.359324	0.131835	0.936308	0.870935	0.0945163	0.748052	0.829209	0.536988	0.82624	0.970149	0.307633	0.45495	0.973183	0.46704	0.449571	0.895542	1.44624e-06	1.79559e-17	1	0.375458	0.273751	0.13248	0.797103	0.93932
MCV	0.480869	0.292704	0.618257	0.561028	0.887592	0.500936	0.777371	0.147193	0.203235	0.40902	0.548052	0.783795	0.572265	0.0472394	0.32355	0.0816283	0.117049	0.639543	0.977706	0.642229	0.732328	0.779765	0.408933	0.724506	0.269138	0.30913	0.899924	0.711328	0.522766	0.757362	0.0388473	0.443505	0.842883	0.675545	0.0113085	0.719729	0.209759	0.426721	0.178233	0.944772	0.67538	1.10209e-05	0.442396	0.375458	1	2.08739e-15	0.0329336	0.739298	0.774832
MCH	0.399015	0.234296	0.656599	0.896461	0.929963	0.324226	0.605483	0.12322	0.108563	0.33148	0.338211	0.850801	0.641161	0.0323081	0.185938	0.150831	0.135562	0.312684	0.984313	0.897034	0.571304	0.516879	0.416957	0.947379	0.447922	0.444131	0.852045	0.760615	0.84799	0.939327	0.0113965	0.441831	0.814388	0.932273	0.0239027	0.925169	0.138187	0.25967	0.305903	0.734405	0.672036	1.2633e-05	0.510357	0.273751	2.08739e-15	1	0.000470531	0.425708	0.650892
MCHC	0.200435	0.476824	0.271529	0.337071	0.724646	0.318935	0.897674	0.471613	0.303822	0.392998	0.378971	0.323967	0.748525	0.298695	0.166061	0.755427	0.518755	0.170583	0.79259	0.942819	0.469522	0.117244	0.562342	0.0132697	0.77792	0.235662	0.690714	0.965576	0.466929	0.923134	0.0339638	0.128105	0.832058	0.305099	0.527786	0.26806	0.266661	0.404044	0.985808	0.975679	0.829944	0.015199	0.65279	0.13248	0.0329336	0.000470531	1	0.00479619	0.600416
RDW	0.115301	0.539442	0.0299912	0.386394	0.260677	0.314112	0.567721	0.335279	0.727811	0.691417	0.615167	0.208232	0.198777	0.948538	0.98531	0.300131	0.404619	0.483848	0.395538	0.252887	0.57729	0.0162605	0.740665	0.000836798	0.273114	0.329478	0.182033	0.488708	0.882647	0.349206	0.0083438	0.000205497	0.398129	0.0961096	0.96196	0.727052	0.843687	0.718097	0.56209	0.324597	0.236936	0.570251	0.62202	0.797103	0.739298	0.425708	0.00479619	1	0.573695
PLT	0.537954	0.968497	0.856369	0.878524	0.808516	0.880266	0.492209	0.673133	0.787204	0.95007	0.941624	0.885979	0.598291	0.683027	0.759686	0.254216	0.467127	0.603817	0.308807	0.718322	0.888017	0.608357	0.531085	0.60367	0.791271	0.96358	0.695634	0.142544	0.161955	0.228728	0.586179	0.355929	0.723119	0.583542	0.337867	0.23416	0.30239	0.416899	0.859879	0.797029	0.127262	0.748022	0.740648	0.93932	0.774832	0.650892	0.600416	0.573695	1
MonoNu	0.669295	0.969058	0.632402	0.921679	0.973509	0.791911	0.814145	0.689712	0.09653	0.954516	0.611845	0.631717	0.285115	0.148995	0.362347	0.184716	0.198688	0.94165	0.356667	0.653772	0.615238	0.461223	0.958253	0.926196	0.396538	1	0.698581	0.668483	0.349076	0.711737	0.746517	0.353137	0.451852	0.34378	0.048847	0.00158479	0	6.82407e-17	0.00305112	0.850977	0.496312	0.651013	0.815285	0.651892	0.319185	0.16912	0.221354	0.852663	0.362738
TotLymph	0.182545	0.948084	0.332277	0.855931	0.691862	0.572926	0.40561	0.617676	0.918931	0.202873	0.87477	0.188816	0.559404	0.246906	0.410022	0.796512	0.37894	0.0656265	0.065281	0.271065	0.795412	0.954184	0.0832183	0.0437536	0.756772	0.0780221	0.633398	0.467528	0.0323892	0.197226	0.767923	0.329385	0.147958	0.58312	0.489091	0.00278365	0.212086	0.0849719	0.934241	0.739268	0.692882	0.403057	0.275938	0.306699	0.674612	0.546326	0.844968	0.361473	0.358644
NK %	0.147612	0.353797	0.396705	0.189452	0.042428	0.296236	0.471008	0.937769	0.247094	0.886269	0.428611	0.888116	0.666875	0.0442966	0.340751	0.173019	0.130634	0.0983312	0.477983	0.100409	0.177651	0.0544595	0.0642311	0.0192916	0.420619	0.544939	0.569934	0.0850239	0.088478	0.695564	0.501759	0.225709	0.58403	0.220726	0.250552	0.811335	0.420619	0.550451	0.0433675	0.889898	0.320928	0.638701	0.688751	0.692387	0.0400102	0.134188	0.734483	0.238742	0.918977
LYM#	0.189199	0.973476	0.346102	0.855931	0.691862	0.565322	0.414585	0.668093	0.935107	0.213407	0.860494	0.195006	0.559404	0.246906	0.410022	0.796512	0.37894	0.0656265	0.0590069	0.266518	0.765969	0.964358	0.0902146	0.0428677	0.776184	0.0886785	0.635226	0.47867	0.0333356	0.182824	0.74458	0.335881	0.135645	0.577841	0.482653	0.0027539	0.203514	0.0849719	0.942321	0.702095	0.718671	0.381563	0.260045	0.290289	0.657904	0.536143	0.846958	0.37884	0.357285
CD19+	0.29238	0.444313	0.0559409	0.401256	0.431505	0.381781	0.974764	0.944793	0.183567	0.413844	0.409892	0.28693	0.306554	0.306298	0.530357	0.157356	0.19644	0.472825	0.196708	0.612835	0.555789	0.403785	0.473873	0.420443	0.996964	0.141496	0.312356	0.582711	0.835094	0.9232	0.436546	0.840134	0.887028	0.670416	0.930256	0.748897	0.271065	0.156601	0.324531	0.942833	0.579021	0.938326	0.754663	0.716419	0.992399	0.841088	0.686453	0.702409	0.0245491
CD19#	0.760414	0.496888	0.252515	0.413281	0.463356	0.52051	0.629714	0.965958	0.315677	0.948401	0.517096	0.173518	0.312407	0.288156	0.425173	0.232592	0.202811	0.775642	0.661957	0.513873	0.873982	0.579111	0.227707	0.0878482	0.863474	0.058752	0.28253	0.858004	0.303313	0.553496	0.877985	0.319159	0.298058	0.797642	0.513046	0.331688	0.120051	0.0401137	0.399563	0.847935	0.761744	0.502756	0.345103	0.343685	0.573251	0.467317	0.843419	0.437401	0.141657
CD3+CD4+	0.498562	0.709025	0.871888	0.755135	0.897596	0.890714	0.379349	0.80544	0.812858	0.670811	0.981088	0.208348	0.646222	0.644519	0.98833	0.68641	0.673436	0.604006	0.76355	0.66115	0.383537	0.0775626	0.80727	0.109318	0.450352	0.75817	0.591966	0.272173	0.134884	0.875013	0.77575	0.281419	0.742644	0.369533	0.949438	0.438603	0.275617	0.372459	0.111309	0.306456	0.592388	0.0535633	0.532565	0.324316	0.0711766	0.028333	0.0101063	0.59316	0.43421
CD3+CD4+#	0.475985	0.700759	0.683173	0.602917	0.919539	0.969007	0.18006	0.85787	0.447389	0.830294	0.454035	0.0268093	0.494826	0.449224	0.463176	0.930602	0.535548	0.222379	0.0569628	0.281479	0.361279	0.377898	0.220905	0.00296799	0.608402	0.159483	0.320423	0.711896	0.0428955	0.0475616	0.843091	0.224904	0.379303	0.692901	0.505375	0.0503699	0.105555	0.0815299	0.574504	0.488014	0.973443	0.983811	0.391213	0.522706	0.569907	0.508611	0.0642237	0.362159	0.453396
CD3+CD8+	0.172243	0.798673	0.0128212	0.16218	0.20126	0.656388	0.849435	0.337919	0.939155	0.285659	0.545487	0.895693	0.939146	0.630922	0.803452	0.916189	0.890458	0.234173	0.351941	0.860033	0.266497	0.679713	0.86715	0.454004	0.558369	0.362647	0.0752963	0.255379	0.609163	0.896055	0.72914	0.519573	0.976574	0.54834	0.436546	0.393423	0.651771	0.924217	0.834041	0.028775	0.0321762	0.39366	0.182545	0.218717	0.0126087	0.0124225	0.768208	0.0743549	0.387881
CD3+CD8+#	0.144552	0.942569	0.0236066	0.3139	0.302823	0.697191	0.483696	0.47605	0.76284	0.198762	0.932211	0.477221	0.917303	0.214069	0.766788	0.933488	0.615716	0.0447859	0.0528684	0.840134	0.424368	0.939953	0.361279	0.15063	0.756772	0.104398	0.319155	0.158695	0.553067	0.514444	0.709989	0.562134	0.543209	0.994907	0.58008	0.0152238	0.877211	0.414055	0.694478	0.0663344	0.0535616	0.18993	0.718222	0.760615	0.0189005	0.0148912	0.8044	0.0902028	0.283767
CD3+	0.0597862	0.545318	0.0296782	0.0963569	0.186786	0.347635	0.528841	0.956497	0.855605	0.810794	0.63069	0.390372	0.908824	0.504152	0.944607	0.933488	0.976875	0.334099	0.225286	0.715535	0.708083	0.0441094	0.600871	0.0107354	0.61737	0.516238	0.406579	0.978611	0.961548	0.596826	0.769877	0.194276	0.791469	0.347771	0.457342	0.774129	0.65362	0.62368	0.0836946	0.294849	0.113605	0.892041	0.456282	0.250391	0.277252	0.552308	0.0369837	0.0160615	0.0259048
CD3#	0.188022	0.628903	0.0935421	0.926474	0.563563	0.825813	0.154673	0.976007	0.442707	0.601369	0.495965	0.0865821	0.55313	0.0657749	0.178539	0.738105	0.233256	0.0169411	0.0319704	0.150214	0.721246	0.213366	0.160218	0.00150152	0.928239	0.0815299	0.958531	0.755805	0.108715	0.106167	0.991905	0.178478	0.156261	0.876013	0.466695	0.00740486	0.271637	0.12874	0.671039	0.705844	0.272926	0.306699	0.379796	0.49303	0.326153	0.326822	0.352805	0.0530974	0.116212
CD3-CD56+	0.187352	0.368447	0.411685	0.174239	0.0121341	0.437212	0.933625	0.925878	0.4551	0.777444	0.907286	0.282902	0.49427	0.192248	0.263391	0.263138	0.232285	0.171997	0.2785	0.0468999	0.305525	0.0243089	0.240277	0.0152728	0.91917	0.995952	0.997976	0.0890401	0.27369	0.83813	0.785941	0.190832	0.391509	0.274508	0.0952382	0.398048	0.566142	0.972681	0.0117922	0.420385	0.546311	0.285536	0.410387	0.575614	0.0781577	0.154982	0.737253	0.122471	0.83216
CD3-CD56+#	0.364496	0.292201	0.522293	0.185462	0.00827872	0.532545	0.48405	0.96541	0.335753	0.582942	0.551066	0.711903	0.975027	0.42614	0.437078	0.112034	0.218927	0.983771	0.0115457	0.150787	0.20757	0.0362563	0.0100904	0.27536	0.714552	0.0859754	0.434267	0.0248696	0.581646	0.670378	0.373851	0.439594	0.819344	0.229357	0.468273	0.40422	0.66115	0.223713	0.0109762	0.473542	0.545021	0.920178	0.89397	0.871482	0.637202	0.910101	0.697269	0.201032	0.973689
CD3-CD16+	0.190098	0.940364	0.142552	0.138015	0.131542	0.810178	0.480432	0.665025	0.452819	0.868484	0.973303	0.159005	0.622125	0.240418	0.834789	0.480464	0.678777	0.67448	0.837157	0.397259	0.77575	0.0218733	0.292062	0.00914906	0.456563	0.664755	0.274466	0.408045	0.981781	0.530295	0.146468	0.424368	0.907502	0.338501	0.36692	0.954466	0.288486	0.36143	0.0106555	0.172664	0.153329	0.731752	0.778975	0.51605	0.0943582	0.250391	0.0836946	0.004942	0.55574
CD3-CD16+#	0.386517	0.960218	0.349718	0.180926	0.192126	0.815006	0.713505	0.623595	0.59076	0.448247	0.858831	0.462774	0.812203	0.223142	0.692214	0.178283	0.343328	0.864336	0.39145	0.875998	0.970662	0.0108267	0.0885236	0.220971	0.487424	0.450352	0.175906	0.268217	0.248047	0.676894	0.0696722	0.451126	0.535349	0.310483	0.85553	0.163977	0.993929	0.918163	0.0581781	0.182928	0.0364767	0.490654	0.20107	0.110167	0.438088	0.715468	0.146261	0.0180566	0.754297
CD2+	0.0260195	0.414654	0.00839613	0.105221	0.24923	0.365446	0.475558	0.509129	0.441227	0.387248	0.445531	0.599061	0.836633	0.841548	0.967915	0.68641	0.774421	0.255306	0.453452	0.865021	0.86715	0.0912499	0.895367	0.0345256	0.561818	0.462795	0.201642	0.485099	0.630796	0.964595	0.527956	0.073082	0.976574	0.434943	0.685341	0.709703	0.86916	0.783011	0.313182	0.245835	0.0347187	0.407436	0.279423	0.100662	0.689593	0.931264	0.0186819	0.00298707	0.0071329
CD2+#	0.184303	0.653901	0.102641	0.854743	0.840929	0.868808	0.150993	0.770924	0.629862	0.423291	0.597136	0.102989	0.493848	0.128985	0.277047	0.861681	0.29547	0.0244266	0.0305173	0.266518	0.875197	0.472286	0.0536333	0.0071418	0.917167	0.0757454	0.964358	0.422869	0.104607	0.203295	0.925741	0.107899	0.15173	0.89941	0.781059	0.00450902	0.361279	0.111021	0.834041	0.623465	0.274438	0.524428	0.45007	0.582664	0.640441	0.576534	0.357603	0.054802	0.0749289
CD2+CD26+	0.00436954	0.308958	0.0343058	0.0208473	0.106932	0.24901	0.897263	0.260238	0.414074	0.240183	0.191118	0.576045	0.780943	0.195248	0.505208	0.881706	0.618297	0.360218	0.801617	0.662999	0.871172	0.00478071	0.644397	0.00839464	0.406704	0.266497	0.982684	0.95215	0.927213	0.849077	0.159483	0.0382926	0.779672	0.361279	0.863025	0.651771	0.923712	0.426719	0.536684	0.147167	0.00701037	0.562682	0.518333	0.249848	0.546631	0.862011	0.0538667	0.000540136	0.0231998
CD2+CD26+#	0.0108315	0.58307	0.0544199	0.0920882	0.309841	0.337781	0.887038	0.17798	0.755043	0.206979	0.426237	0.42954	0.87439	0.0469071	0.130043	0.675687	0.236301	0.0833341	0.499592	0.424786	0.769374	0.0161858	0.17084	0.00281718	0.55574	0.0733917	0.598601	0.886026	0.488875	0.648677	0.373851	0.0209931	0.717437	0.42372	0.998988	0.117978	0.76355	0.245002	0.831046	0.23992	0.0101847	0.91313	0.915091	0.800587	0.483551	0.646344	0.151954	0.00100373	0.0848906
CD4+CD26+	0.0378228	0.388463	0.117835	0.0927803	0.242202	0.500811	0.703894	0.229546	0.43435	0.676938	0.39239	0.424479	0.712529	0.472718	0.665228	0.620402	0.973986	0.360218	0.750011	0.711737	0.970465	0.00447046	0.301738	0.0114612	0.865021	0.146468	0.570835	0.879225	0.897021	0.582711	0.166703	0.0761965	0.604449	0.447206	0.974707	0.578141	0.719543	0.79671	0.7556	0.197403	0.0421501	0.208529	0.42568	0.184527	0.667167	0.351208	0.00871679	0.00921999	0.0184815
CD4+CD26+#	0.0632922	0.649884	0.143657	0.417919	0.48699	0.451145	0.428254	0.325739	0.84363	0.518722	0.734446	0.122679	0.797434	0.0469071	0.164807	0.610078	0.158152	0.105291	0.133628	0.458122	0.721459	0.0452942	0.0827351	0.000405031	0.841127	0.0496441	0.298086	0.990832	0.210764	0.283827	0.254285	0.0315213	0.672219	0.674089	0.962573	0.0316707	0.75428	0.251538	0.540073	0.258379	0.0868561	0.718389	0.747932	0.925215	0.702795	0.515221	0.0222993	0.0039397	0.142544
CD8+CD26+	0.00151913	0.129537	0.00843451	0.00254661	0.0525285	0.124806	0.234343	0.226728	0.26841	0.0468673	0.042325	0.674559	0.334607	0.556957	0.83193	0.861681	0.887593	0.504409	0.938333	0.686278	0.329385	0.0529512	0.966394	0.0701705	0.629109	0.305418	0.599086	0.595521	0.727829	0.457342	0.889309	0.040158	0.591966	0.259789	0.469909	0.688945	0.311615	0.119823	0.339537	0.37425	0.0421501	0.850072	0.470424	0.348528	0.058794	0.0926772	0.654413	0.00861463	0.102377
CD8+CD26+#	0.00249094	0.209712	0.0162527	0.0105483	0.0692268	0.192039	0.528363	0.180368	0.375439	0.0899847	0.133128	0.769752	0.673425	0.21258	0.2686	0.630795	0.387124	0.144307	0.868001	0.59147	0.330816	0.0322256	0.55493	0.028143	0.72646	0.0707507	0.925224	0.530295	0.88597	0.549314	0.785941	0.0253449	0.980776	0.36761	0.316691	0.633438	0.37107	0.125031	0.505773	0.526212	0.017725	0.7442	0.581114	0.436432	0.0570868	0.0819352	0.62605	0.00462641	0.0861458
CD8+CD11a+	0.632486	0.894181	0.037325	0.74934	0.819299	0.892346	0.797602	0.490603	0.530648	0.567145	0.943297	0.794145	0.304693	0.729566	0.924215	0.579365	0.685343	0.394189	0.152322	0.357285	0.0919216	0.67973	0.562682	0.662804	0.616427	0.394378	0.512789	0.230383	0.575519	0.567828	0.399428	0.993929	0.219271	0.900072	0.661111	0.964068	0.422972	0.883006	0.0719834	0.0110226	0.0595032	0.779081	0.183367	0.437573	0.56812	0.234916	0.255988	0.692959	0.749951
CD8+CD11a+#	0.370077	0.760325	0.0356754	0.885727	0.695968	0.895105	0.429021	0.483107	0.570154	0.298163	0.953298	0.609189	0.53678	0.295418	0.769592	0.953705	0.670771	0.0155042	0.0229523	0.669488	0.403656	0.350448	0.207293	0.55216	0.966617	0.121501	0.835101	0.227936	0.337151	0.221764	0.320423	0.825137	0.982684	0.717629	0.894048	0.0463428	0.923712	0.439594	0.0864465	0.0151469	0.114234	0.36143	0.456282	0.758678	0.258512	0.0824622	0.34284	0.627264	0.933281
CD3-CD16+CD11a+	0.0621062	0.0762975	0.184577	0.0242028	0.0100765	0.168568	0.564416	0.311069	0.399402	0.51417	0.18038	0.777521	0.529673	0.185586	0.997082	0.884573	0.796783	0.766275	0.778133	0.474667	0.516238	0.451852	0.272173	0.849999	0.935307	0.700478	0.948083	0.811233	0.801546	0.986846	0.182712	0.883256	0.213054	0.911551	0.328876	0.914105	0.604449	0.750011	0.0355739	0.0649009	0.0803822	0.477854	0.803464	0.801594	0.164819	0.240746	0.892953	0.0902028	0.886012
CD3-CD16+CD11a+#	0.29202	0.200622	0.569134	0.0754569	0.0372612	0.562374	0.497585	0.549306	0.613936	0.843308	0.280805	0.901369	0.699906	0.275496	0.803368	0.493053	0.564872	0.759926	0.407319	0.845063	0.575661	0.382915	0.111281	0.554636	0.876984	0.104113	0.868001	0.461978	0.525007	0.540325	0.104405	0.799629	0.146624	0.889019	0.763979	0.172188	0.987856	0.837118	0.0957126	0.0754963	0.0576727	0.859002	0.669218	0.687105	0.562002	0.657799	0.924133	0.221357	0.826198
[truncated: 28 more columns]

## Sheet: GWIH-T0 correlation rho
Item	MFI general fatigue	MFI physical fatigue	MFI mental fatigue	MFI reduced activity	MFI reduced motivation	SF36 physical function	SF36 role physical	SF36 pain	SF36 general health	SF36 vitality	SF36 social functioning	SF36 role emotional	SF36 mental health	DTS intrusion	DTS avoidance/numbing	DTS hyperarousal	DTS total	Testosterone (ng/ml)	hIL-1a	hIL-1b	hIL-2	hIL-4	hIL-5	hIL-6	hIL-8	hIL-10	hIL-12	hIL-13	hIL-15	hIL-17	hIL-23	hIFNy	hTNFa	hTNFb (a.u)	Cortisol	WBC	NE	LY	MO	EO	BA	RBC	HGB	HCT	MCV	MCH	MCHC	RDW	PLT
MFI general fatigue	1	0.685682	0.569916	0.571128	0.596929	-0.276902	-0.0575032	-0.327472	-0.530183	-0.657746	-0.313135	-0.184341	-0.38393	-0.08636	0.0356199	0.0608684	-0.00548065	-0.241076	-0.0398236	0.0362318	-0.16939	-0.362247	0.076942	-0.173298	0.028275	0.0882692	-0.277609	-0.259494	-0.444067	-0.252344	-0.347519	-0.290707	-0.545892	-0.320556	-0.0883954	0.0815229	0.187743	-0.27911	-0.0427822	0.0517118	0.342623	0.121066	0.169865	0.205428	0.26939	0.0619131	-0.141005	0.274043	0.272875
MFI physical fatigue	0.685682	1	0.476334	0.576199	0.590163	-0.567719	-0.172208	-0.475675	-0.563816	-0.593123	-0.56588	-0.279602	-0.272989	0.109716	0.215592	0.210959	0.253504	-0.0658629	0.209338	0.104725	0.0481731	-0.0342255	0.244509	-0.0539221	0.0476381	0.105754	-0.0783313	0.108707	-0.285163	-0.130361	-0.183243	-0.0935584	-0.342321	-0.0905881	-0.257836	-0.0573634	-0.020323	-0.0370833	0.0644125	-0.139762	0.234859	0.0246145	0.133918	0.176545	0.284757	0.0890561	-0.125765	0.144203	0.208009
MFI mental fatigue	0.569916	0.476334	1	0.477559	0.473444	-0.429544	-0.214907	-0.422058	-0.387703	-0.610245	-0.24492	-0.130461	-0.102248	-0.0294822	0.0420199	0.21938	-0.00110315	-0.186455	0.176946	0.0093991	-0.0605726	-0.112193	0.0372998	-0.241695	-0.151908	-0.0514489	-0.163662	-0.20837	-0.102199	-0.0734718	-0.211177	-0.221541	-0.28515	-0.163762	0.0210204	0.114771	0.146757	-0.242497	0.0219558	0.0844159	0.296708	0.197424	0.166106	0.189654	0.186093	0.0313337	-0.0403929	0.297048	0.15952
MFI reduced activity	0.571128	0.576199	0.477559	1	0.6787	-0.543602	-0.385909	-0.428735	-0.574312	-0.562962	-0.606646	-0.368902	-0.469184	0.135677	0.322287	0.291165	0.327841	-0.0102062	0.0120019	-0.0956517	-0.122211	-0.395596	-0.097067	-0.10209	-0.156149	-0.0772925	-0.157072	-0.264907	-0.379176	-0.0667091	-0.19712	-0.367006	-0.363123	-0.360242	-0.130873	0.0192789	0.0741268	-0.188917	0.00778619	0.160177	0.0675896	0.147332	0.266992	0.24766	0.268379	0.139477	-0.0221179	0.0554472	-0.0114602
MFI reduced motivation	0.596929	0.590163	0.473444	0.6787	1	-0.538889	-0.378837	-0.397664	-0.529667	-0.520907	-0.578845	-0.404125	-0.397579	0.269052	0.236976	0.310059	0.235217	-0.175728	-0.00112126	-0.113566	-0.215817	-0.290642	0.124584	-0.132973	-0.0294137	0.09111	-0.0572136	-0.133043	-0.35351	-0.133813	-0.18165	-0.243619	-0.331201	-0.196076	-0.17049	0.0218351	0.129855	-0.210609	-0.0104083	-0.0939141	0.0387111	0.00111145	0.00565146	0.0058355	0.163561	0.00209993	-0.0118584	0.212517	-0.0476749
SF36 physical function	-0.276902	-0.567719	-0.429544	-0.543602	-0.538889	1	0.616464	0.67084	0.481303	0.426599	0.667649	0.458567	0.247788	-0.555692	-0.498096	-0.62064	-0.602682	-0.0152937	-0.0712179	0.0897978	0.074969	0.00469432	-0.0944578	0.108364	0.289685	-0.132556	0.0699632	-0.0194245	0.161485	0.0525461	0.0648974	0.0682191	0.144767	0.0552739	0.252659	0.0268896	0.039131	0.0449473	-0.270292	-0.00816179	-0.08281	0.0881384	0.045351	0.126449	0.0121266	-0.046342	-0.254079	-0.104767	0.113012
SF36 role physical	-0.0575032	-0.172208	-0.214907	-0.385909	-0.378837	0.616464	1	0.448874	0.222943	0.291374	0.475527	0.785305	0.357022	-0.329719	-0.387539	-0.402034	-0.400194	-0.0251099	-0.175108	-0.107701	0.044433	0.141133	0.0305538	-0.355314	0.132906	0.0948362	-0.148618	0.0203845	0.000224457	-0.173294	-0.165764	-0.00224377	-0.236793	0.0758049	0.203272	0.0377492	0.144525	-0.0612291	-0.452434	0.0245176	0.0281469	0.123663	0.11773	0.235678	0.0885239	-0.0616008	-0.380603	0.0809695	0.2425
SF36 pain	-0.327472	-0.475675	-0.422058	-0.428735	-0.397664	0.67084	0.448874	1	0.547274	0.584324	0.584102	0.361311	0.491524	-0.566676	-0.586604	-0.52426	-0.635905	0.0720587	-0.285633	0.0108957	-0.0147433	0.0582529	-0.0755249	0.0430904	0.016664	-0.0397171	0.0272046	-0.0632133	0.268392	0.00242127	0.0311248	0.121419	0.171768	0.135667	0.1726	-0.112739	-0.203828	0.249399	-0.0825192	0.0666639	0.130985	0.0811532	-0.0504565	0.0446791	-0.142726	-0.213926	-0.22976	-0.168214	-0.122973
SF36 general health	-0.530183	-0.563816	-0.387703	-0.574312	-0.529667	0.481303	0.222943	0.547274	1	0.511792	0.633841	0.196461	0.430705	-0.214532	-0.342963	-0.1883	-0.367816	-0.0356327	-0.238973	-0.150504	-0.165841	0.253934	-0.295779	-0.037664	-0.110988	-0.0917941	0.0121004	-0.142936	0.256902	-0.132271	-0.0617345	0.14573	0.282642	0.12054	0.0927951	0.083153	-0.177517	0.265091	-0.191176	-0.129014	0.00906407	0.107666	-0.0756369	-0.0385105	-0.237783	-0.191538	-0.13584	-0.146261	-0.0935573
SF36 vitality	-0.657746	-0.593123	-0.610245	-0.562962	-0.520907	0.426599	0.291374	0.584324	0.511792	1	0.613117	0.213048	0.507226	-0.228559	-0.315437	-0.200501	-0.317241	0.0755978	-0.1154	0.103427	-0.0272694	0.282364	0.109064	0.153002	0.092162	0.0743587	0.180127	0.174809	0.235643	0.0722439	0.106955	0.295914	0.317139	0.312702	-0.134589	-0.00535794	-0.064736	0.245491	-0.19747	-0.112619	-0.252753	-0.142885	-0.0360837	-0.0954968	-0.123754	-0.0202608	0.085792	-0.400053	-0.107877
SF36 social functioning	-0.313135	-0.56588	-0.24492	-0.606646	-0.578845	0.667649	0.475527	0.584102	0.633841	0.613117	1	0.42317	0.602254	-0.50752	-0.606071	-0.543163	-0.678738	-0.134001	-0.277979	-0.00378114	-0.15933	0.158308	-0.100311	-0.0695685	0.00749093	-0.114228	-0.0558273	-0.137608	0.298744	-0.0712709	-0.0460222	0.288722	0.147964	0.203368	0.126289	-0.0962501	-0.103835	0.212404	-0.278507	-0.10671	-0.0922157	0.17068	-0.0790376	0.0169848	-0.256914	-0.30038	-0.25937	-0.133338	0.0832093
SF36 role emotional	-0.184341	-0.279602	-0.130461	-0.368902	-0.404125	0.458567	0.785305	0.361311	0.196461	0.213048	0.42317	1	0.52136	-0.285107	-0.440065	-0.532661	-0.459926	-0.1499	-0.237997	-0.156834	-0.0683363	0.163107	-0.0172334	-0.292773	-0.0312912	0.00328912	-0.143688	-0.0753313	0.0852116	-0.156229	-0.108703	-0.094705	-0.150712	0.0326906	0.257155	-0.0361228	0.144938	-0.0918391	-0.278662	0.042155	-0.0631651	0.151424	0.090103	0.208449	-0.00863855	-0.119178	-0.360765	-0.0733853	0.103351
SF36 mental health	-0.38393	-0.272989	-0.102248	-0.469184	-0.397579	0.247788	0.357022	0.491524	0.430705	0.507226	0.602254	0.52136	1	-0.34	-0.477231	-0.482003	-0.562812	-0.125391	-0.187996	-0.071082	-0.2658	0.328259	0.0129815	-0.107034	-0.181603	-0.0998549	-0.0529499	-0.123919	0.180242	-0.0996205	-0.0656737	0.122015	0.0695626	0.102762	0.0609105	-0.241674	-0.303375	0.335133	-0.0136073	-0.00206043	-0.0753374	0.0810666	-0.0826229	0.0156051	-0.175168	-0.253584	-0.300283	-0.188703	0.00052212
DTS intrusion	-0.08636	0.109716	-0.0294822	0.135677	0.269052	-0.555692	-0.329719	-0.566676	-0.214532	-0.228559	-0.50752	-0.285107	-0.34	1	0.498709	0.505202	0.702963	0.278637	0.138654	0.0117303	-0.0760445	0.148448	0.0730108	0.011528	-0.101123	0.156943	0.2882	0.0980893	-0.232381	-0.223684	0.0582468	-0.21256	0.188089	0.00465166	-0.0438541	0.138575	0.0861295	-0.153903	0.183783	0.0599652	-0.0207509	0.0680337	0.128495	0.0647239	0.0508896	0.0943624	0.173074	0.246789	-0.148111
DTS avoidance/numbing	0.0356199	0.215592	0.0420199	0.322287	0.236976	-0.498096	-0.387539	-0.586604	-0.342963	-0.315437	-0.606071	-0.440065	-0.477231	0.498709	1	0.622043	0.895606	0.161365	0.254705	0.0392437	-0.0471329	0.026095	-0.124609	-0.199455	-0.0584609	0.185295	0.1327	0.0865788	-0.0926474	-0.25832	-0.0208356	0.00101143	0.102762	-0.151715	-0.173426	0.0135198	0.122645	-0.162759	0.230346	0.0702789	0.0884249	0.0920463	0.144527	-0.00579312	-0.00119871	0.121884	0.348879	0.388834	-0.351817
DTS hyperarousal	0.0608684	0.210959	0.21938	0.291165	0.310059	-0.62064	-0.402034	-0.52426	-0.1883	-0.200501	-0.543163	-0.532661	-0.482003	0.505202	0.622043	1	0.809498	0.215224	0.350233	0.0385742	0.167828	-0.0914876	0.00464506	-0.0668485	0.00949209	0.198526	-0.0502879	0.13814	-0.18863	0.0527114	-0.106231	-0.0700799	0.0997679	-0.105423	-0.188063	0.195904	0.311238	-0.313132	0.0271809	0.0879111	0.329497	0.0605143	0.0896647	-0.0914601	-0.00322284	0.128422	0.383761	0.497788	-0.207346
DTS total	-0.00548065	0.253504	-0.00110315	0.327841	0.235217	-0.602682	-0.400194	-0.635905	-0.367816	-0.317241	-0.678738	-0.459926	-0.562812	0.702963	0.895606	0.809498	1	0.25078	0.330677	0.0986484	0.0677829	0.0326811	-0.0221908	-0.0310672	0.046399	0.187614	0.118015	0.222514	-0.167238	-0.168247	0.00484164	-0.0080694	0.166633	-0.0817027	-0.188607	0.0944123	0.203705	-0.232272	0.149069	0.114986	0.153604	0.0985231	0.150055	-0.013485	-0.00588724	0.152519	0.384199	0.431344	-0.279699
Testosterone (ng/ml)	-0.241076	-0.0658629	-0.186455	-0.0102062	-0.175728	-0.0152937	-0.0251099	0.0720587	-0.0356327	0.0755978	-0.134001	-0.1499	-0.125391	0.278637	0.161365	0.215224	0.25078	1	0.299213	0.251286	0.308763	0.211354	-0.139357	0.0393264	0.0705859	-0.117576	0.266815	0.292831	0.0998286	-0.0832913	0.0947867	-0.135525	0.32288	0.201472	-0.025768	-0.130423	-0.178142	0.167263	0.0783127	0.0756811	-0.0902992	-0.0758368	0.161376	0.0439248	0.158345	0.268783	0.185929	-0.0621379	-0.134525
hIL-1a	-0.0398236	0.209338	0.176946	0.0120019	-0.00112126	-0.0712179	-0.175108	-0.285633	-0.238973	-0.1154	-0.277979	-0.237997	-0.187996	0.138654	0.254705	0.350233	0.330677	0.299213	1	0.408934	0.524627	0.391936	0.361378	0.337957	0.347597	0.224082	0.320958	0.509653	0.097143	0.214053	0.215794	0.141384	0.324802	0.294176	-0.124139	0.0808673	-0.0133426	0.0768014	0.00853518	-0.0833965	0.228946	-0.238782	0.145197	0.0155509	0.325969	0.499934	0.404073	-0.0149368	0.16458
hIL-1b	0.0362318	0.104725	0.0093991	-0.0956517	-0.113566	0.0897978	-0.107701	0.0108957	-0.150504	0.103427	-0.00378114	-0.156834	-0.071082	0.0117303	0.0392437	0.0385742	0.0986484	0.251286	0.408934	1	0.248122	0.140843	0.362067	0.507972	0.313834	0.158028	0.485984	0.374699	0.394926	0.174308	0.352089	0.230303	0.467721	0.375572	-0.0397286	-0.0558173	-0.205752	0.17968	0.209437	0.27673	0.135361	-0.0548144	0.170291	0.123538	0.274928	0.228278	0.0399354	-0.145718	0.0235891
hIL-2	-0.16939	0.0481731	-0.0605726	-0.122211	-0.215817	0.074969	0.044433	-0.0147433	-0.165841	-0.0272694	-0.15933	-0.0683363	-0.2658	-0.0760445	-0.0471329	0.167828	0.0677829	0.308763	0.524627	0.248122	1	0.0550797	0.257684	0.384686	0.529846	0.166815	0.199111	0.658957	0.195347	0.458822	0.421587	0.203584	0.17275	0.391566	0.047048	-0.0523974	0.0415115	-0.0281384	0.0132481	-0.0591377	0.237083	-0.152868	0.0467967	0.00586472	0.158356	0.227056	0.225803	0	0.138522
hIL-4	-0.362247	-0.0342255	-0.112193	-0.395596	-0.290642	0.00469432	0.141133	0.0582529	0.253934	0.282364	0.158308	0.163107	0.328259	0.148448	0.026095	-0.0914876	0.0326811	0.211354	0.391936	0.140843	0.0550797	1	0.191377	0.0347872	-0.131752	0.185311	0.358246	0.360731	0.32514	0.0126482	0.138226	0.43834	0.473254	0.584275	0.216761	-0.0575307	-0.22657	0.384463	-0.00191116	-0.351088	-0.00646194	-0.0940146	0.0133781	0.0081041	-0.0414139	0.090283	0.0676134	-0.180744	-0.0742595
hIL-5	0.076942	0.244509	0.0372998	-0.097067	0.124584	-0.0944578	0.0305538	-0.0755249	-0.295779	0.109064	-0.100311	-0.0172334	0.0129815	0.0730108	-0.124609	0.00464506	-0.0221908	-0.139357	0.361378	0.362067	0.257684	0.191377	1	0.360665	0.455285	0.607355	0.388629	0.486361	0.142015	0.293949	0.268621	0.247702	0.133733	0.450359	-0.0789326	0.00932516	-0.129068	0.151221	0.0775695	-0.114572	0.141419	-0.415799	-0.151349	-0.126639	0.285027	0.302359	0.0234612	0.0160262	-0.00250395
hIL-6	-0.173298	-0.0539221	-0.241695	-0.10209	-0.132973	0.108364	-0.355314	0.0430904	-0.037664	0.153002	-0.0695685	-0.292773	-0.107034	0.011528	-0.199455	-0.0668485	-0.0310672	0.0393264	0.337957	0.507972	0.384686	0.0347872	0.360665	1	0.371986	0.00533861	0.325218	0.395374	0.127331	0.307946	0.381128	0.216761	0.381473	0.349069	-0.0415788	-0.0600428	-0.0729417	0.0241845	0.282692	0.113528	-0.0372121	-0.227062	-0.0852228	-0.11512	0.0583037	0.188367	0.218817	-0.30628	-0.102277
hIL-8	0.028275	0.0476381	-0.151908	-0.156149	-0.0294137	0.289685	0.132906	0.016664	-0.110988	0.092162	0.00749093	-0.0312912	-0.181603	-0.101123	-0.0584609	0.00949209	0.046399	0.0705859	0.347597	0.313834	0.529846	-0.131752	0.455285	0.371986	1	0.342285	0.104878	0.474057	-0.083888	0.0862978	0.212413	0.217918	0.014361	0.239402	-0.151337	0.0460641	0.12577	-0.0867102	-0.225979	-0.0769282	0.0940043	-0.0609415	0.0572031	0.082227	0.250989	0.195591	-0.0918646	0.160059	0.239383
hIL-10	0.0882692	0.105754	-0.0514489	-0.0772925	0.09111	-0.132556	0.0948362	-0.0397171	-0.0917941	0.0743587	-0.114228	0.00328912	-0.0998549	0.156943	0.185295	0.198526	0.187614	-0.117576	0.224082	0.158028	0.166815	0.185311	0.607355	0.00533861	0.342285	1	0.258666	0.346658	0.120868	0.117566	0.157983	0.205674	0.0707107	0.300975	0.209754	0.176544	0.00128518	0.0407343	-0.127666	-0.108345	0.305012	-0.310222	0.0142071	-0.0322304	0.32434	0.304931	-0.00438394	0.099726	0.0665744
hIL-12	-0.277609	-0.0783313	-0.163662	-0.157072	-0.0572136	0.0699632	-0.148618	0.0272046	0.0121004	0.180127	-0.0558273	-0.143688	-0.0529499	0.2882	0.1327	-0.0502879	0.118015	0.266815	0.320958	0.485984	0.199111	0.358246	0.388629	0.325218	0.104878	0.258666	1	0.374876	0.401924	0.156593	0.502191	0.238216	0.612734	0.361717	0.117081	0.0504152	-0.0942812	0.109413	0.155172	-0.175022	-0.164445	-0.190078	0.0767786	0.046946	0.204702	0.219949	0.0943061	-0.160163	-0.111031
hIL-13	-0.259494	0.108707	-0.20837	-0.264907	-0.133043	-0.0194245	0.0203845	-0.0632133	-0.142936	0.174809	-0.137608	-0.0753313	-0.123919	0.0980893	0.0865788	0.13814	0.222514	0.292831	0.509653	0.374699	0.658957	0.360731	0.486361	0.395374	0.474057	0.346658	0.374876	1	0.213742	0.23581	0.402491	0.418185	0.295635	0.623872	-0.0529801	0.0181255	-0.0335398	0.111338	-0.0990014	-0.183353	-0.0404448	-0.371705	-0.0843687	-0.106952	0.183161	0.316801	0.239619	-0.129747	-0.0532819
hIL-15	-0.444067	-0.285163	-0.102199	-0.379176	-0.35351	0.161485	0.000224457	0.268392	0.256902	0.235643	0.298744	0.0852116	0.180242	-0.232381	-0.0926474	-0.18863	-0.167238	0.0998286	0.097143	0.394926	0.195347	0.32514	0.142015	0.127331	-0.083888	0.120868	0.401924	0.213742	1	0.506161	0.544784	0.547677	0.682504	0.509341	0.22952	-0.0843469	-0.338188	0.366695	0.182609	-0.0491922	0.174394	-0.0402676	-0.152054	-0.202373	-0.239396	-0.174066	0.077524	-0.17763	-0.223577
hIL-17	-0.252344	-0.130361	-0.0734718	-0.0667091	-0.133813	0.0525461	-0.173294	0.00242127	-0.132271	0.0722439	-0.0712709	-0.156229	-0.0996205	-0.223684	-0.25832	0.0527114	-0.168247	-0.0832913	0.214053	0.174308	0.458822	0.0126482	0.293949	0.307946	0.0862978	0.117566	0.156593	0.23581	0.506161	1	0.637765	0.352701	0.368379	0.256003	0.240677	-0.111701	-0.178871	0.236015	0.212337	-0.101978	0.164405	-0.190269	-0.2184	-0.240619	-0.102216	-0.0469208	0.0910079	-0.0756018	-0.00889533
hIL-23	-0.347519	-0.183243	-0.211177	-0.19712	-0.18165	0.0648974	-0.165764	0.0311248	-0.0617345	0.106955	-0.0460222	-0.108703	-0.0656737	0.0582468	-0.0208356	-0.106231	0.00484164	0.0947867	0.215794	0.352089	0.421587	0.138226	0.268621	0.381128	0.212413	0.157983	0.502191	0.402491	0.544784	0.637765	1	0.580314	0.606272	0.374502	0.269768	-0.0607019	-0.0616084	0.138715	0.107435	-0.107859	0.00503418	-0.152341	-0.0822568	-0.110837	-0.00184672	0.0823859	0.21361	-0.209386	-0.182807
hIFNy	-0.290707	-0.0935584	-0.221541	-0.367006	-0.243619	0.0682191	-0.00224377	0.121419	0.14573	0.295914	0.288722	-0.094705	0.122015	-0.21256	0.00101143	-0.0700799	-0.0080694	-0.135525	0.141384	0.230303	0.203584	0.43834	0.247702	0.216761	0.217918	0.205674	0.238216	0.418185	0.547677	0.352701	0.580314	1	0.515547	0.607332	0.20701	-0.109592	-0.155878	0.303288	-0.0739423	-0.321688	0.0817606	-0.112659	-0.277316	-0.28081	-0.244131	-0.153086	0.108406	-0.0841268	-0.0379534
hTNFa	-0.545892	-0.342321	-0.28515	-0.363123	-0.331201	0.144767	-0.236793	0.171768	0.282642	0.317139	0.147964	-0.150712	0.0695626	0.188089	0.102762	0.0997679	0.166633	0.32288	0.324802	0.467721	0.17275	0.473254	0.133733	0.381473	0.014361	0.0707107	0.612734	0.295635	0.682504	0.368379	0.606272	0.515547	1	0.373728	0.288576	-0.0127846	-0.134071	0.25341	0.161065	-0.0316414	-0.0325138	-0.134532	-0.139844	-0.211761	-0.129583	-0.0094896	0.198557	-0.171029	-0.224426
hTNFb (a.u)	-0.320556	-0.0905881	-0.163762	-0.360242	-0.196076	0.0552739	0.0758049	0.135667	0.12054	0.312702	0.203368	0.0326906	0.102762	0.00465166	-0.151715	-0.105423	-0.0817027	0.201472	0.294176	0.375572	0.391566	0.584275	0.450359	0.349069	0.239402	0.300975	0.361717	0.623872	0.509341	0.256003	0.374502	0.607332	0.373728	1	0.0553451	-0.177804	-0.335354	0.378579	0.0291627	-0.289726	0.0814912	-0.194492	-0.0695621	-0.105093	-0.0330729	0.129597	0.163075	-0.270926	-0.242159
Cortisol	-0.0883954	-0.257836	0.0210204	-0.130873	-0.17049	0.252659	0.203272	0.1726	0.0927951	-0.134589	0.126289	0.257155	0.0609105	-0.0438541	-0.173426	-0.188063	-0.188607	-0.025768	-0.124139	-0.0397286	0.047048	0.216761	-0.0789326	-0.0415788	-0.151337	0.209754	0.117081	-0.0529801	0.22952	0.240677	0.269768	0.20701	0.288576	0.0553451	1	0.0331762	0.123034	-0.11434	0.00511975	0.156058	0.0882873	-0.00465547	-0.0653941	-0.00347011	0.135622	-0.00425163	-0.234932	0.196713	0.0351359
WBC	0.0815229	-0.0573634	0.114771	0.0192789	0.0218351	0.0268896	0.0377492	-0.112739	0.083153	-0.00535794	-0.0962501	-0.0361228	-0.241674	0.138575	0.0135198	0.195904	0.0944123	-0.130423	0.0808673	-0.0558173	-0.0523974	-0.0575307	0.00932516	-0.0600428	0.0460641	0.176544	0.0504152	0.0181255	-0.0843469	-0.111701	-0.0607019	-0.109592	-0.0127846	-0.177804	0.0331762	1	0.542068	-0.558458	-0.404334	0.101867	0.159949	-0.0757795	0.256524	0.106734	0.217642	0.308453	0.287905	-0.0618657	0.144746
NE	0.187743	-0.020323	0.146757	0.0741268	0.129855	0.039131	0.144525	-0.203828	-0.177517	-0.064736	-0.103835	0.144938	-0.303375	0.0861295	0.122645	0.311238	0.203705	-0.178142	-0.0133426	-0.205752	0.0415115	-0.22657	-0.129068	-0.0729417	0.12577	0.00128518	-0.0942812	-0.0335398	-0.338188	-0.178871	-0.0616084	-0.155878	-0.134071	-0.335354	0.123034	0.542068	1	-0.920828	-0.468069	0.0104438	-0.122957	0.0582333	0.293432	0.236272	0.220496	0.179252	0.137833	0.161443	0.115204
LY	-0.27911	-0.0370833	-0.242497	-0.188917	-0.210609	0.0449473	-0.0612291	0.249399	0.265091	0.245491	0.212404	-0.0918391	0.335133	-0.153903	-0.162759	-0.313132	-0.232272	0.167263	0.0768014	0.17968	-0.0281384	0.384463	0.151221	0.0241845	-0.0867102	0.0407343	0.109413	0.111338	0.366695	0.236015	0.138715	0.303288	0.25341	0.378579	-0.11434	-0.558458	-0.920828	1	0.303376	-0.206984	0.00727549	-0.13695	-0.334529	-0.274639	-0.240427	-0.153555	-0.0895155	-0.212203	-0.111889
MO	-0.0427822	0.0644125	0.0219558	0.00778619	-0.0104083	-0.270292	-0.452434	-0.0825192	-0.191176	-0.19747	-0.278507	-0.278662	-0.0136073	0.183783	0.230346	0.0271809	0.149069	0.0783127	0.00853518	0.209437	0.0132481	-0.00191116	0.0775695	0.282692	-0.225979	-0.127666	0.155172	-0.0990014	0.182609	0.212337	0.107435	-0.0739423	0.161065	0.0291627	0.00511975	-0.404334	-0.468069	0.303376	1	0.150778	0.111994	-0.0118011	-0.264777	-0.240548	-0.255081	-0.191552	0.0452178	0.106999	-0.256321
EO	0.0517118	-0.139762	0.0844159	0.160177	-0.0939141	-0.00816179	0.0245176	0.0666639	-0.129014	-0.112619	-0.10671	0.042155	-0.00206043	0.0599652	0.0702789	0.0879111	0.114986	0.0756811	-0.0833965	0.27673	-0.0591377	-0.351088	-0.114572	0.113528	-0.0769282	-0.108345	-0.175022	-0.183353	-0.0491922	-0.101978	-0.107859	-0.321688	-0.0316414	-0.289726	0.156058	0.101867	0.0104438	-0.206984	0.150778	1	0.173832	0.0766961	0.220592	0.166594	0.315428	0.231039	0.00868106	0.1177	-0.00298015
BA	0.342623	0.234859	0.296708	0.0675896	0.0387111	-0.08281	0.0281469	0.130985	0.00906407	-0.252753	-0.0922157	-0.0631651	-0.0753374	-0.0207509	0.0884249	0.329497	0.153604	-0.0902992	0.228946	0.135361	0.237083	-0.00646194	0.141419	-0.0372121	0.0940043	0.305012	-0.164445	-0.0404448	0.174394	0.164405	0.00503418	0.0817606	-0.0325138	0.0814912	0.0882873	0.159949	-0.122957	0.00727549	0.111994	0.173832	1	0.333908	0.24219	0.212033	0.0222327	-0.0404396	0.014404	0.225289	0.156815
RBC	0.121066	0.0246145	0.197424	0.147332	0.00111145	0.0881384	0.123663	0.0811532	0.107666	-0.142885	0.17068	0.151424	0.0810666	0.0680337	0.0920463	0.0605143	0.0985231	-0.0758368	-0.238782	-0.0548144	-0.152868	-0.0940146	-0.415799	-0.227062	-0.0609415	-0.310222	-0.190078	-0.371705	-0.0402676	-0.190269	-0.152341	-0.112659	-0.134532	-0.194492	-0.00465547	-0.0757795	0.0582333	-0.13695	-0.0118011	0.0766961	0.333908	1	0.570106	0.678243	-0.27303	-0.478309	-0.384996	0.160694	0.0919002
HGB	0.169865	0.133918	0.166106	0.266992	0.00565146	0.045351	0.11773	-0.0504565	-0.0756369	-0.0360837	-0.0790376	0.090103	-0.0826229	0.128495	0.144527	0.0896647	0.150055	0.161376	0.145197	0.170291	0.0467967	0.0133781	-0.151349	-0.0852228	0.0572031	0.0142071	0.0767786	-0.0843687	-0.152054	-0.2184	-0.0822568	-0.277316	-0.139844	-0.0695621	-0.0653941	0.256524	0.293432	-0.334529	-0.264777	0.220592	0.24219	0.570106	1	0.932319	0.453177	0.356225	-0.0573346	-0.191445	0.0426923
HCT	0.205428	0.176545	0.189654	0.24766	0.0058355	0.126449	0.235678	0.0446791	-0.0385105	-0.0954968	0.0169848	0.208449	0.0156051	0.0647239	-0.00579312	-0.0914601	-0.013485	0.0439248	0.0155509	0.123538	0.00586472	0.0081041	-0.126639	-0.11512	0.082227	-0.0322304	0.046946	-0.106952	-0.202373	-0.240619	-0.110837	-0.28081	-0.211761	-0.105093	-0.00347011	0.106734	0.236272	-0.274639	-0.240548	0.166594	0.212033	0.678243	0.932319	1	0.406414	0.17678	-0.345654	-0.078061	0.0767229
MCV	0.26939	0.284757	0.186093	0.268379	0.163561	0.0121266	0.0885239	-0.142726	-0.237783	-0.123754	-0.256914	-0.00863855	-0.175168	0.0508896	-0.00119871	-0.00322284	-0.00588724	0.158345	0.325969	0.274928	0.158356	-0.0414139	0.285027	0.0583037	0.250989	0.32434	0.204702	0.183161	-0.239396	-0.102216	-0.00184672	-0.244131	-0.129583	-0.0330729	0.135622	0.217642	0.220496	-0.240427	-0.255081	0.315428	0.0222327	-0.27303	0.453177	0.406414	1	0.809698	-0.0818619	-0.0257423	0.149609
MCH	0.0619131	0.0890561	0.0313337	0.139477	0.00209993	-0.046342	-0.0616008	-0.213926	-0.191538	-0.0202608	-0.30038	-0.119178	-0.253584	0.0943624	0.121884	0.128422	0.152519	0.268783	0.499934	0.228278	0.227056	0.090283	0.302359	0.188367	0.195591	0.304931	0.219949	0.316801	-0.174066	-0.0469208	0.0823859	-0.153086	-0.0094896	0.129597	-0.00425163	0.308453	0.179252	-0.153555	-0.191552	0.231039	-0.0404396	-0.478309	0.356225	0.17678	0.809698	1	0.421707	-0.264183	-0.105111
MCHC	-0.141005	-0.125765	-0.0403929	-0.0221179	-0.0118584	-0.254079	-0.380603	-0.22976	-0.13584	0.085792	-0.25937	-0.360765	-0.300283	0.173074	0.348879	0.383761	0.384199	0.185929	0.404073	0.0399354	0.225803	0.0676134	0.0234612	0.218817	-0.0918646	-0.00438394	0.0943061	0.239619	0.077524	0.0910079	0.21361	0.108406	0.198557	0.163075	-0.234932	0.287905	0.137833	-0.0895155	0.0452178	0.00868106	0.014404	-0.384996	-0.0573346	-0.345654	-0.0818619	0.421707	1	-0.295149	-0.255134
RDW	0.274043	0.144203	0.297048	0.0554472	0.212517	-0.104767	0.0809695	-0.168214	-0.146261	-0.400053	-0.133338	-0.0733853	-0.188703	0.246789	0.388834	0.497788	0.431344	-0.0621379	-0.0149368	-0.145718	0	-0.180744	0.0160262	-0.30628	0.160059	0.099726	-0.160163	-0.129747	-0.17763	-0.0756018	-0.209386	-0.0841268	-0.171029	-0.270926	0.196713	-0.0618657	0.161443	-0.212203	0.106999	0.1177	0.225289	0.160694	-0.191445	-0.078061	-0.0257423	-0.264183	-0.295149	1	0.169147
PLT	0.272875	0.208009	0.15952	-0.0114602	-0.0476749	0.113012	0.2425	-0.122973	-0.0935573	-0.107877	0.0832093	0.103351	0.00052212	-0.148111	-0.351817	-0.207346	-0.279699	-0.134525	0.16458	0.0235891	0.138522	-0.0742595	-0.00250395	-0.102277	0.239383	0.0665744	-0.111031	-0.0532819	-0.223577	-0.00889533	-0.182807	-0.0379534	-0.224426	-0.242159	0.0351359	0.144746	0.115204	-0.111889	-0.256321	-0.00298015	0.156815	0.0919002	0.0426923	0.0767229	0.149609	-0.105111	-0.255134	0.169147	1
MonoNu	-0.245751	0.00530529	-0.209779	-0.128143	-0.13124	-0.0366531	-0.100464	0.19132	0.225215	0.165996	0.138421	-0.112495	0.290344	-0.0606564	-0.0834639	-0.330641	-0.188537	0.141168	0.00642398	0.0629818	-0.0828227	0.373081	0.145469	-0.0103446	-0.156269	0.0399051	0.123662	0.0434883	0.337914	0.18631	0.0753113	0.267738	0.151986	0.385809	-0.116871	-0.544395	-0.934686	0.952811	0.42551	-0.276535	0.024865	-0.115278	-0.360605	-0.292476	-0.28676	-0.201371	-0.108794	-0.16718	-0.17737
TotLymph	-0.236078	-0.121638	-0.182944	-0.12866	-0.205291	0.0939051	-0.0471662	0.134168	0.365306	0.26069	0.109319	-0.182718	0.037005	-0.0240788	-0.0858539	-0.116395	-0.0832646	-0.0214502	0.183615	0.135968	-0.0830149	0.27892	0.144076	-0.0270128	0.0168643	0.236845	0.213512	0.0718168	0.274333	0.0754941	0.0675978	0.14137	0.293281	0.137817	-0.128603	0.527734	-0.302293	0.359567	-0.160049	-0.0559461	0.158423	-0.17509	0.0284558	-0.0832707	0.0427121	0.198901	0.189353	-0.274326	0.0749458
NK %	0.160195	0.20124	0.0212438	0.133475	-0.00925214	0.00240177	-0.0957584	-0.211743	-0.0913212	-0.43356	-0.145489	-0.125843	-0.418339	0.238464	-0.0214409	-0.0501799	0.035586	0.161108	0.0330833	0.0511637	0.186959	-0.273899	-0.288132	0.138103	-0.0884786	-0.280823	0.128102	-0.0188498	-0.0696288	-0.0550106	0.128486	-0.36584	0.0546259	-0.136949	0.147305	0.430869	0.4829	-0.560534	0.153096	0.00239439	-0.0148721	0.163045	0.473378	0.402395	0.408878	0.263311	0.105786	-0.0203668	0.0340462
LYM#	-0.262187	-0.156059	-0.205087	-0.168393	-0.239554	0.109777	-0.0384147	0.164934	0.397662	0.279814	0.151149	-0.174884	0.0548219	0.00647121	-0.0812946	-0.150258	-0.0792898	-0.0455783	0.154697	0.161663	-0.098393	0.279211	0.142218	-0.0163518	-0.00972516	0.222355	0.231368	0.0925463	0.309129	0.0775194	0.103891	0.170261	0.324031	0.164206	-0.110285	0.511661	-0.338977	0.395263	-0.143329	-0.0531367	0.145768	-0.185653	-0.0233821	-0.117382	-0.00401297	0.170523	0.20525	-0.292167	0.0338648
CD19+	-0.011815	0.147462	-0.0387752	0.0694161	0.0459058	-0.254734	-0.253172	0.0239238	0.0117398	0.095374	-0.105103	-0.310519	0.126907	-0.168656	-0.0135491	-0.0205998	-0.0690003	-0.339417	-0.0574389	-0.0366455	-0.0325627	0.0720226	-0.0474294	0.0558218	-0.170825	-0.0780429	-0.227845	-0.00711894	0.0771942	0.281889	0.0418664	0.213108	-0.027766	-0.0397477	-0.143716	-0.148692	-0.327443	0.350358	0.269381	0.0228963	0.204457	0.089311	-0.116232	-0.0617444	-0.232258	-0.268493	0.0199266	0.0175065	-0.0168399
CD19#	-0.107378	0.032354	-0.116712	-0.0292682	-0.105478	-0.109789	-0.158239	0.111933	0.219636	0.193399	0.00310336	-0.31637	0.105511	-0.129754	-0.0416668	-0.064337	-0.0896983	-0.28472	0.0327412	-0.0123344	-0.0484985	0.187623	-0.0152952	-0.0391231	-0.147449	0.0316587	-0.104529	0.00997497	0.184728	0.27051	0.0958692	0.234776	0.126586	-0.0187841	-0.122236	0.139917	-0.376029	0.446237	0.0920367	0.00259235	0.240976	-0.0191845	-0.0941568	-0.0888032	-0.141366	-0.110014	0.104118	-0.064714	0.0229804
CD3+CD4+	0.281768	0.281872	0.135156	0.425471	0.0938562	-0.352219	-0.0544266	-0.159403	-0.432633	-0.175169	-0.290886	0.0706209	-0.104879	0.0535897	0.442874	0.171463	0.38959	-0.0631239	-0.188456	0.0656801	-0.0990978	-0.327414	0.20494	-0.117423	-0.035518	0.217491	-0.117975	-0.0059207	-0.162496	-0.203242	-0.132506	-0.287808	-0.297956	-0.221995	-0.206754	-0.000493583	0.0260277	-0.127622	0.043375	0.29796	0.00355687	-0.128601	0.0444815	0.0379965	0.105695	0.104325	0.0299207	-0.0256102	-0.0918484
CD3+CD4+#	-0.0600044	0.0392777	-0.0886378	0.0727814	-0.113116	-0.124188	-0.0777423	0.0493136	0.127212	0.0936261	-0.0542533	-0.15494	-0.0165208	-0.022447	0.188272	-0.0418056	0.126097	-0.0407381	0.0780887	0.0990839	-0.105582	0.124736	0.214172	-0.121934	-0.0435518	0.32183	0.130378	0.128987	0.223194	-0.0164905	0.0358049	0.073432	0.155321	0.0686423	-0.178566	0.405972	-0.33762	0.354552	-0.102915	0.0426451	0.150595	-0.25128	-0.0774878	-0.166173	-0.0224726	0.160652	0.238009	-0.234327	-0.0436727
CD3+CD8+	-0.45302	-0.537826	-0.214502	-0.277335	-0.245424	0.339504	-0.00203661	0.112755	0.382568	0.35011	0.394855	0.0768667	0.0869974	0.0285138	-0.208899	-0.178936	-0.194694	0.335585	0.155895	0.188443	0.0163518	0.302607	-0.231721	0.169721	0.030444	-0.15672	0.248564	0.073163	0.208037	0.00958421	0.115591	0.154898	0.411416	0.294795	0.14754	-0.0522581	-0.135504	0.223908	-0.117106	-0.143179	-0.33676	0.0185037	-0.109014	-0.156181	-0.228863	-0.0783515	0.153675	-0.280166	0.011535
CD3+CD8+#	-0.452271	-0.428975	-0.234083	-0.280676	-0.292056	0.293526	-0.0570972	0.103295	0.454885	0.40431	0.323529	-0.118533	0.0215334	0.0405503	-0.160887	-0.180671	-0.133878	0.261194	0.281415	0.29401	0.0384832	0.365469	-0.0520808	0.191993	0.0938689	-0.0154394	0.327143	0.186432	0.3319	0.0926004	0.215675	0.276674	0.512474	0.336375	0.00977671	0.232084	-0.266083	0.369861	-0.173906	-0.110288	-0.1459	-0.105875	-0.090107	-0.182679	-0.114527	0.0926983	0.273706	-0.365019	0.0377213
CD3+	-0.256479	-0.315026	-0.089567	-0.0327285	-0.141543	0.0295988	-0.0893299	-0.0175263	0.0581399	0.16491	0.0738059	0.125272	0.00501194	0.0461074	0.126795	0.0107038	0.128316	0.190985	0.0898583	0.230021	0.0280519	0.204651	0.0227633	0.195235	0.0909091	0.120202	0.235244	0.160141	0.173987	-0.0964059	0.0651255	0.0297393	0.318111	0.25829	0.123547	0.000123396	-0.0501434	0.0661239	-0.0410304	0.0559139	-0.319738	-0.25165	-0.208341	-0.286825	-0.147924	0.0511444	0.234369	-0.226595	-0.149709
CD3#	-0.26018	-0.201782	-0.151363	-0.129537	-0.248937	0.102897	-0.062226	0.151783	0.328579	0.279113	0.138479	-0.144942	0.0299807	-0.0395391	-0.00424716	-0.146233	-0.0474173	0.0500202	0.189209	0.259849	-0.0446183	0.312214	0.156183	0.0484951	0.0163507	0.245884	0.286817	0.168505	0.350888	0.0677285	0.132727	0.179717	0.390866	0.236847	-0.0542208	0.453354	-0.344117	0.400623	-0.118286	-0.00620275	0.0687599	-0.251665	-0.0914672	-0.195299	-0.0447628	0.175839	0.276244	-0.343996	-0.0346689
CD3-CD56+	0.0490539	0.029753	0.0638014	-0.00603782	-0.0423455	0.000353221	-0.137932	-0.202459	-0.0131067	-0.22674	-0.0281953	-0.119172	-0.287422	0.249672	-0.0269998	0.0540296	0.0260291	0.177088	0.0164218	-0.0575073	0.131524	-0.194299	-0.169638	0.0423612	-0.108531	-0.200155	0.119741	-0.073659	0.0301738	0.0734346	0.15704	-0.139328	0.0467952	-0.0607513	-0.018474	0.116798	0.26966	-0.328347	0.146171	-0.117386	0.0154983	0.209992	0.269581	0.233785	0.106625	0.0590431	-0.00512061	0.0169193	0.0253532
CD3-CD56+#	-0.055428	-0.0368986	-0.0752012	-0.128316	-0.130339	0.071671	-0.120273	-0.0979339	0.216516	-0.120385	0.00407094	-0.193812	-0.294299	0.264713	-0.0734078	-0.00787641	-0.0112983	0.193607	0.0875388	-0.0367186	0.0895891	-0.0250194	-0.144906	0.00634384	-0.0947213	-0.0842176	0.184516	-0.026927	0.110935	0.0521531	0.177204	-0.0510959	0.206287	0.00190295	-0.0540049	0.354754	0.120617	-0.122756	0.0182334	-0.187564	0.100297	0.0746978	0.199068	0.126889	0.0866546	0.131571	0.0879785	-0.107087	0.0325406
CD3-CD16+	0.19674	0.215749	0.12413	0.0711977	0.059229	0.0173072	0.0657333	-0.0595762	-0.0612457	-0.276167	-0.179977	-0.165019	-0.256785	0.195552	0.00910014	0.240937	0.0998689	0.101644	0.154768	-0.063284	0.291373	-0.296124	0.0265689	-0.0604736	0.175899	0.0309493	0.0181825	-0.0524405	-0.213747	0.0648344	0.0678038	-0.16124	-0.190557	-0.184573	0.00154202	0.18713	0.240849	-0.324019	0.030418	0.0940538	0.32774	0.111392	0.31828	0.30607	0.407038	0.26874	-0.103088	0.257958	0.193196
CD3-CD16+#	0.0566893	0.13878	0.0161986	0.00976641	-0.0336731	0.0380079	0.0256349	-0.0299567	0.0820284	-0.210143	-0.151426	-0.227847	-0.276045	0.253717	0.0185055	0.18774	0.116828	0.175676	0.248379	-0.00359433	0.291041	-0.142716	0.0532121	-0.0883203	0.181126	0.0985652	0.156112	0.0379234	-0.0462493	0.0990908	0.17227	-0.0836564	0.0238213	-0.0871833	-0.0324153	0.374992	0.101866	-0.150207	-0.0248357	0.0339454	0.335955	0.0209104	0.266319	0.207976	0.356806	0.310001	0.0211	0.166198	0.166744
CD2+	-0.326108	-0.218718	-0.146925	-0.0290334	-0.130066	-0.105115	-0.205978	-0.198521	0.0888249	0.113385	-0.0471797	-0.00333586	-0.125237	0.313652	0.311427	0.0900738	0.299203	0.363618	0.133554	0.158562	0.100789	0.215222	-0.0214243	0.223287	0.0312896	0.00944693	0.364495	0.244722	0.0994713	-0.178858	0.124471	-0.0393235	0.341085	0.26125	-0.0475559	0.0454714	0.0141857	0.00937577	0.0634891	-0.130774	-0.437051	-0.239993	-0.149115	-0.238589	-0.137243	0.103584	0.301737	-0.288579	-0.201462
CD2+#	-0.29741	-0.19757	-0.16322	-0.137154	-0.26245	0.065805	-0.110332	0.0914331	0.342918	0.286665	0.119421	-0.195261	-0.0150982	0.0626962	0.00859545	-0.114724	-0.00121065	0.0670633	0.223209	0.228479	-0.009163	0.301561	0.171189	0.0850749	0.0408048	0.227228	0.3206	0.206809	0.318376	0.0542655	0.166344	0.184503	0.386272	0.256678	-0.121577	0.49835	-0.294825	0.354501	-0.110508	-0.0661915	0.0448434	-0.237687	-0.0543234	-0.165006	-0.0275977	0.214517	0.317756	-0.345903	-0.00561347
CD2+CD26+	-0.145829	-0.0888852	-0.160799	0.166942	0.0647034	-0.101441	-0.129992	0.0736372	0.0825513	0.125544	0.0339667	-0.135351	-0.0221515	-0.0515675	-0.0774523	-0.139958	-0.0579038	0.0429565	-0.25118	-0.231008	-0.223146	-0.0575053	-0.159625	0.103468	-0.199718	-0.209242	-0.0537017	-0.0294626	0.024674	-0.121212	-0.171976	0.0363636	0.00873855	-0.04306	-0.0270162	0.0611427	-0.107256	0.0836417	-0.00209779	0.00845497	-0.439846	-0.234935	-0.365476	-0.383666	-0.289489	-0.161947	0.135414	-0.0744181	-0.249021
CD2+CD26+#	-0.221366	-0.168925	-0.22113	0.0214451	-0.0715629	0.0122916	-0.0829391	0.149807	0.2443	0.238625	0.0914232	-0.205759	-0.0297004	-0.0509608	-0.0750256	-0.186408	-0.0669828	-0.0177473	-0.0409472	-0.0546864	-0.166902	0.114447	0.0284013	0.0386242	-0.0804792	0.0506186	0.118891	0.0563172	0.204723	0.00338266	-0.0167747	0.143622	0.206906	0.0518693	-0.100478	0.417201	-0.248065	0.279731	-0.123646	-0.0252415	-0.160059	-0.299266	-0.294343	-0.367752	-0.224232	-0.00913073	0.279774	-0.179519	-0.113068
CD4+CD26+	0.0594734	0.143132	0.0159808	0.388321	0.102299	-0.330744	-0.255068	-0.0860322	-0.116094	-0.0769071	-0.249245	-0.268501	-0.179069	0.0626899	0.34621	0.235283	0.356098	0.0705859	-0.149552	-0.187456	-0.239216	-0.205497	-0.0706861	-0.0556809	-0.207188	-0.112376	-0.102329	-0.0943084	-0.107085	-0.153629	-0.174655	-0.0721635	-0.0852713	-0.281476	-0.132984	0.14098	-0.0474296	0.00326918	0.100447	0.181751	-0.222432	-0.253069	-0.26547	-0.31378	-0.0967434	0.025418	0.222215	0.117473	-0.178824
CD4+CD26+#	-0.123	-0.0368974	-0.122214	0.0807682	-0.084823	-0.0840312	-0.144815	0.0878011	0.170667	0.133453	-0.0432106	-0.28991	-0.0850818	0.00151684	0.142583	-0.0172693	0.12611	0.00413473	0.12045	0.0174777	-0.104458	0.104584	0.12855	-0.00754185	-0.059833	0.15165	0.144549	0.110735	0.194297	0.0278375	0.0495507	0.135382	0.184785	0.0305871	-0.190569	0.450193	-0.274194	0.300034	-0.0676868	0.0274641	0.0307107	-0.320339	-0.203782	-0.296395	-0.0871149	0.141253	0.35471	-0.124281	-0.0571217
CD8+CD26+	-0.244863	-0.396983	-0.312122	-0.117783	-0.095703	0.292244	0.111943	0.294016	0.30275	0.246376	0.353081	0.0430113	0.0479537	-0.0897881	-0.307787	-0.241947	-0.256028	0.0709892	-0.341885	-0.248203	-0.178038	-0.0934461	-0.367102	0.0766845	-0.184637	-0.311608	-0.0832306	-0.133286	0.0762073	-0.14179	-0.277699	-0.0438337	-0.0131078	0.010994	0.0132614	-0.0627468	-0.0406451	0.00727856	-0.110751	-0.0195637	-0.405992	0.022081	-0.233759	-0.228226	-0.402593	-0.324264	0.00549061	-0.0998427	-0.119051
CD8+CD26+#	-0.251708	-0.366717	-0.306371	-0.130753	-0.125058	0.296211	0.0806243	0.305921	0.381679	0.296164	0.380553	-0.0448582	0.0315576	-0.120033	-0.287391	-0.296203	-0.259383	0.0661557	-0.255207	-0.156313	-0.203137	-0.0120512	-0.283389	0.0465198	-0.131788	-0.194656	-0.0218479	-0.0768309	0.191265	-0.113887	-0.226396	0.0496846	0.102611	0.0456692	-0.028374	0.167145	-0.143774	0.134472	-0.166224	-0.0383262	-0.284146	-0.00542791	-0.228831	-0.254942	-0.395444	-0.276799	0.0696527	-0.168575	-0.0747641
CD8+CD11a+	-0.349406	-0.349417	-0.250366	-0.254042	-0.145764	0.301781	-0.13568	0.00353192	0.148642	0.176993	0.178375	-0.150043	-0.117131	0.140344	-0.0173914	-0.0573564	0.0236054	0.45901	0.474804	0.322199	0.205808	0.23439	-0.0446105	0.321257	0.290909	-0.125348	0.379717	0.226256	0.192245	0.102889	0.338455	0.208175	0.481889	0.235244	-0.0190594	0.0345508	0.0100534	0.0640883	-0.0826778	-0.0833771	-0.232912	-0.118362	0.0243075	-0.076795	0.0600093	0.235795	0.271631	-0.145001	-0.0481757
CD8+CD11a+#	-0.386855	-0.31819	-0.276855	-0.269623	-0.235934	0.247184	-0.178525	0.029889	0.264619	0.242776	0.165134	-0.278163	-0.151043	0.173021	0.0175954	-0.0417088	0.0790961	0.41549	0.47031	0.352091	0.178044	0.275626	0.0345338	0.250291	0.298178	-0.0071912	0.364578	0.269543	0.307166	0.131294	0.365604	0.324254	0.551041	0.290084	-0.100635	0.289866	-0.14695	0.232027	-0.136361	-0.0893662	-0.0674874	-0.19596	-0.00882253	-0.14462	0.0567081	0.295431	0.35653	-0.264276	-0.0245512
CD3-CD16+CD11a+	-0.132355	-0.0572774	0.0131935	-0.091851	-0.150975	-0.0446455	-0.0803407	-0.0529122	0.0877068	-0.0450652	-0.123588	-0.151675	-0.208026	0.12902	0.0517697	0.305564	0.12408	0.0953918	0.263655	0.0762509	0.429236	-0.147569	-0.0618063	0.0632929	0.0769556	-0.0360957	0.207759	0.0703436	0.124427	0.226498	0.264167	-0.0486258	0.169979	-0.034885	-0.072845	0.127715	0.19675	-0.231125	0.185902	0.125158	0.264606	0.0669833	0.231353	0.133543	0.219046	0.223826	0.195071	0.117659	0.112328
CD3-CD16+CD11a+#	-0.198419	-0.120535	-0.0813363	-0.180025	-0.226352	0.0406586	-0.0391208	0.00823085	0.216771	0.0424101	-0.0563944	-0.179409	-0.199784	0.197917	0.12581	0.269468	0.17193	0.166919	0.36511	0.107763	0.391992	-0.00662508	-0.0169862	-0.00373595	0.095077	0.0858422	0.28429	0.145143	0.238164	0.235966	0.316992	0.0440498	0.296226	0.031435	-0.0738079	0.314905	0.0958858	-0.0852225	0.0690485	0.0346871	0.32072	-0.032076	0.183927	0.0556121	0.206934	0.277834	0.271471	0.0294174	0.124645
[truncated: 28 more columns]

## Sheet: GWIH-T0 correlation p
Item	MFI general fatigue	MFI physical fatigue	MFI mental fatigue	MFI reduced activity	MFI reduced motivation	SF36 physical function	SF36 role physical	SF36 pain	SF36 general health	SF36 vitality	SF36 social functioning	SF36 role emotional	SF36 mental health	DTS intrusion	DTS avoidance/numbing	DTS hyperarousal	DTS total	Testosterone (ng/ml)	hIL-1a	hIL-1b	hIL-2	hIL-4	hIL-5	hIL-6	hIL-8	hIL-10	hIL-12	hIL-13	hIL-15	hIL-17	hIL-23	hIFNy	hTNFa	hTNFb (a.u)	Cortisol	WBC	NE	LY	MO	EO	BA	RBC	HGB	HCT	MCV	MCH	MCHC	RDW	PLT
MFI general fatigue	1	1.45457e-07	3.56071e-05	4.18233e-05	1.50344e-05	0.0655583	0.707512	0.028101	0.000150853	1.64702e-06	0.0362191	0.225428	0.00843668	0.644126	0.849126	0.744972	0.976656	0.191396	0.797443	0.815379	0.27167	0.0156748	0.619599	0.260602	0.855432	0.568834	0.0680788	0.0889413	0.00253122	0.0984253	0.0208121	0.0555705	0.000126732	0.0338838	0.559104	0.590165	0.211504	0.0603213	0.777708	0.732876	0.0197602	0.42286	0.259067	0.170814	0.0702269	0.682722	0.349939	0.065335	0.0665372
MFI physical fatigue	1.45457e-07	1	0.000712996	2.78512e-05	1.58391e-05	4.75745e-05	0.252455	0.00083469	3.67713e-05	2.20744e-05	4.15831e-05	0.0598512	0.0633738	0.549999	0.235997	0.246461	0.161522	0.720236	0.167553	0.493577	0.753336	0.823383	0.105504	0.72499	0.755991	0.489315	0.609027	0.477197	0.0575994	0.393366	0.228253	0.541007	0.0213484	0.553983	0.0801601	0.701727	0.892146	0.804545	0.66709	0.348775	0.112044	0.869551	0.369494	0.235193	0.0523795	0.551655	0.399599	0.333519	0.160605
MFI mental fatigue	3.56071e-05	0.000712996	1	0.000790427	0.000889998	0.00323352	0.151493	0.00348216	0.00708976	1.09208e-05	0.1009	0.38749	0.494039	0.872743	0.819379	0.227668	0.995219	0.306885	0.244915	0.951138	0.692649	0.463095	0.807806	0.109703	0.319177	0.737142	0.282711	0.16957	0.504112	0.631481	0.163767	0.143587	0.0576111	0.282415	0.888468	0.442376	0.324936	0.100523	0.883538	0.572651	0.0428454	0.183467	0.264474	0.201668	0.21042	0.834386	0.787489	0.0425966	0.284149
MFI reduced activity	4.18233e-05	2.78512e-05	0.000790427	1	2.99109e-07	0.000137041	0.00883963	0.00329834	2.99998e-05	8.49915e-05	9.99081e-06	0.0126426	0.00100475	0.466765	0.0770276	0.112022	0.0717879	0.956543	0.938367	0.536816	0.429358	0.00786207	0.53078	0.509627	0.311451	0.617999	0.308563	0.0822457	0.0111381	0.667022	0.199657	0.014264	0.0154064	0.0163036	0.38598	0.898807	0.624424	0.20861	0.959042	0.287619	0.655373	0.328521	0.072859	0.0970245	0.0713272	0.35524	0.884	0.71437	0.939745
MFI reduced motivation	1.50344e-05	1.58391e-05	0.000889998	2.99109e-07	1	0.000160678	0.0102807	0.00682838	0.000153529	0.000341916	3.10782e-05	0.00590183	0.00621723	0.143303	0.199289	0.0895993	0.202743	0.344357	0.994168	0.457606	0.154491	0.0527625	0.414844	0.383872	0.847897	0.551692	0.708921	0.383619	0.0172111	0.380849	0.23239	0.106818	0.0262574	0.196746	0.257292	0.885473	0.389717	0.160043	0.945267	0.53473	0.798397	0.994151	0.970265	0.969298	0.277421	0.988949	0.937655	0.156206	0.753045
SF36 physical function	0.0655583	4.75745e-05	0.00323352	0.000137041	0.000160678	1	8.37067e-06	6.2654e-07	0.000816665	0.00484351	7.4026e-07	0.0017447	0.100767	0.00143243	0.00509237	0.000253054	0.000424224	0.936069	0.649957	0.566881	0.632798	0.976166	0.546842	0.489129	0.0595324	0.396793	0.655737	0.901606	0.300887	0.737892	0.679272	0.663804	0.354333	0.724805	0.0940355	0.860815	0.798561	0.769385	0.0725356	0.957564	0.588642	0.564794	0.767371	0.407836	0.936984	0.762434	0.0921393	0.493402	0.459817
SF36 role physical	0.707512	0.252455	0.151493	0.00883963	0.0102807	8.37067e-06	1	0.00175419	0.136414	0.0579957	0.000838266	1.03457e-10	0.0148643	0.0700807	0.0312374	0.0249616	0.0256956	0.893338	0.255578	0.48651	0.774578	0.360818	0.84392	0.0179403	0.389764	0.540309	0.335648	0.895509	0.998846	0.260611	0.282215	0.988467	0.121721	0.624798	0.175447	0.803306	0.337919	0.686046	0.00159484	0.871515	0.852692	0.412907	0.435849	0.114851	0.55853	0.684239	0.00907142	0.592699	0.104421
SF36 pain	0.028101	0.00083469	0.00348216	0.00329834	0.00682838	6.2654e-07	0.00175419	1	8.28937e-05	3.88854e-05	2.03008e-05	0.0136225	0.000522553	0.000888617	0.000523727	0.00246705	0.000120777	0.700074	0.0601767	0.944038	0.924326	0.707214	0.626081	0.78122	0.914502	0.797974	0.86085	0.683533	0.0781468	0.987555	0.84104	0.432377	0.264899	0.379903	0.251362	0.455684	0.174244	0.0946268	0.585615	0.659804	0.385569	0.591858	0.739129	0.768119	0.344031	0.153415	0.124525	0.263793	0.415539
SF36 general health	0.000150853	3.67713e-05	0.00708976	2.99998e-05	0.000153529	0.000816665	0.136414	8.28937e-05	1	0.000383886	2.25943e-06	0.190673	0.00251003	0.238365	0.0546507	0.302037	0.0383461	0.846481	0.113884	0.323724	0.276264	0.0923328	0.0485298	0.805965	0.467945	0.548697	0.93712	0.348922	0.0884593	0.38641	0.687052	0.339482	0.0599413	0.430269	0.535007	0.578428	0.232582	0.0717339	0.198005	0.387435	0.951783	0.471314	0.613346	0.797178	0.10752	0.197142	0.362599	0.326592	0.531643
SF36 vitality	1.64702e-06	2.20744e-05	1.09208e-05	8.49915e-05	0.000341916	0.00484351	0.0579957	3.88854e-05	0.000383886	1	1.2372e-05	0.170161	0.000441441	0.233044	0.0955489	0.297008	0.0935655	0.696716	0.466769	0.514525	0.86389	0.0700223	0.491742	0.333366	0.561584	0.639781	0.253664	0.268185	0.133019	0.649354	0.500206	0.0570761	0.0407142	0.0437726	0.383734	0.972464	0.676323	0.108228	0.198843	0.466707	0.0978628	0.354826	0.816121	0.537479	0.42351	0.89614	0.579771	0.00713155	0.485793
SF36 social functioning	0.0362191	4.15831e-05	0.1009	9.99081e-06	3.10782e-05	7.4026e-07	0.000838266	2.03008e-05	2.25943e-06	1.2372e-05	1	0.00338824	9.5079e-06	0.00356455	0.000302023	0.00159108	2.70308e-05	0.472338	0.0676976	0.980566	0.301573	0.304723	0.51707	0.65363	0.96151	0.460327	0.718895	0.37306	0.0488572	0.645708	0.766737	0.0573374	0.337803	0.185489	0.402976	0.524572	0.492259	0.156432	0.0609011	0.480283	0.542176	0.256753	0.601584	0.910796	0.0847832	0.0425278	0.0817452	0.377017	0.582473
SF36 role emotional	0.225428	0.0598512	0.38749	0.0126426	0.00590183	0.0017447	1.03457e-10	0.0136225	0.190673	0.170161	0.00338824	1	0.000202968	0.120032	0.0132351	0.00203642	0.0092351	0.420892	0.119781	0.309307	0.659388	0.290106	0.911592	0.053778	0.840201	0.983095	0.352103	0.626969	0.582347	0.311199	0.482441	0.540873	0.328807	0.833154	0.0844814	0.811624	0.336526	0.543834	0.0607519	0.780886	0.676654	0.315112	0.551507	0.164473	0.954563	0.430184	0.0137757	0.627903	0.494288
SF36 mental health	0.00843668	0.0633738	0.494039	0.00100475	0.00621723	0.100767	0.0148643	0.000522553	0.00251003	0.000441441	9.5079e-06	0.000202968	1	0.0569141	0.0057468	0.00521426	0.000798664	0.494098	0.216202	0.642646	0.0776036	0.0277032	0.932551	0.484045	0.232515	0.513994	0.729759	0.417359	0.236093	0.514987	0.668201	0.424603	0.649786	0.501755	0.684218	0.101718	0.038176	0.0212943	0.927668	0.989033	0.614757	0.588031	0.580861	0.917083	0.238921	0.0854492	0.0402869	0.203978	0.997221
DTS intrusion	0.644126	0.549999	0.872743	0.466765	0.143303	0.00143243	0.0700807	0.000888617	0.238365	0.233044	0.00356455	0.120032	0.0569141	1	0.00366939	0.00318584	7.24579e-06	0.122525	0.456955	0.950062	0.684311	0.425456	0.696297	0.950922	0.588313	0.399142	0.11589	0.599608	0.2084	0.226417	0.755617	0.250956	0.310927	0.980187	0.811632	0.449427	0.639277	0.400349	0.313993	0.744415	0.910247	0.711402	0.483381	0.724886	0.782086	0.607458	0.343498	0.1733	0.418524
DTS avoidance/numbing	0.849126	0.235997	0.819379	0.0770276	0.199289	0.00509237	0.0312374	0.000523727	0.0546507	0.0955489	0.000302023	0.0132351	0.0057468	0.00366939	1	0.000144235	4.47416e-12	0.377613	0.166729	0.833979	0.801211	0.889178	0.504203	0.282045	0.754746	0.318299	0.476689	0.643284	0.620099	0.160584	0.911416	0.995691	0.58225	0.415225	0.342502	0.941456	0.50368	0.37345	0.204681	0.702303	0.630339	0.616341	0.429998	0.974897	0.994805	0.506348	0.050345	0.0278471	0.0483089
DTS hyperarousal	0.744972	0.246461	0.227668	0.112022	0.0895993	0.000253054	0.0249616	0.00246705	0.302037	0.297008	0.00159108	0.00203642	0.00521426	0.00318584	0.000144235	1	2.02547e-08	0.236818	0.0534142	0.836773	0.366817	0.624504	0.980215	0.720866	0.959581	0.284338	0.788195	0.458639	0.309511	0.778235	0.569509	0.707947	0.593347	0.572465	0.302658	0.28257	0.0829285	0.0809755	0.882605	0.632335	0.0655386	0.742154	0.625532	0.618598	0.986033	0.483634	0.0301359	0.00374287	0.254832
DTS total	0.976656	0.161522	0.995219	0.0717879	0.202743	0.000424224	0.0256956	0.000120777	0.0383461	0.0935655	2.70308e-05	0.0092351	0.000798664	7.24579e-06	4.47416e-12	2.02547e-08	1	0.166229	0.0692215	0.59752	0.717122	0.86145	0.905679	0.868231	0.804246	0.312173	0.527195	0.228919	0.368528	0.365605	0.979377	0.965636	0.370288	0.662156	0.301236	0.607267	0.263456	0.200814	0.415487	0.53088	0.401278	0.591637	0.412373	0.941606	0.974489	0.404651	0.0299323	0.0137057	0.121046
Testosterone (ng/ml)	0.191396	0.720236	0.306885	0.956543	0.344357	0.936069	0.893338	0.700074	0.846481	0.696716	0.472338	0.420892	0.494098	0.122525	0.377613	0.236818	0.166229	1	0.102007	0.172693	0.0910183	0.253719	0.454653	0.833634	0.705931	0.528744	0.146789	0.109892	0.593121	0.655984	0.612009	0.467271	0.0764543	0.277105	0.888668	0.476788	0.32933	0.360189	0.670083	0.680577	0.623078	0.679955	0.377579	0.811334	0.386721	0.136883	0.308275	0.735479	0.462912
hIL-1a	0.797443	0.167553	0.244915	0.938367	0.994168	0.649957	0.255578	0.0601767	0.113884	0.466769	0.0676976	0.119781	0.216202	0.456955	0.166729	0.0534142	0.0692215	0.102007	1	0.0052852	0.000216031	0.00775248	0.0147264	0.0231742	0.0193038	0.138932	0.0315791	0.000349025	0.525545	0.157971	0.154535	0.354233	0.0294862	0.0498203	0.416523	0.597447	0.93068	0.616059	0.955624	0.585995	0.130339	0.114182	0.341271	0.919242	0.0288739	0.000471018	0.00590886	0.922421	0.279984
hIL-1b	0.815379	0.493577	0.951138	0.536816	0.457606	0.566881	0.48651	0.944038	0.323724	0.514525	0.980566	0.309307	0.642646	0.950062	0.833979	0.836773	0.59752	0.172693	0.0052852	1	0.100294	0.356096	0.0145242	0.000367836	0.0357831	0.299835	0.000713272	0.0112138	0.00725743	0.252133	0.0176957	0.128012	0.00119665	0.0110111	0.79555	0.715722	0.175117	0.237582	0.167346	0.065732	0.375313	0.720622	0.263398	0.418801	0.0675838	0.131494	0.794509	0.339521	0.87776
hIL-2	0.27167	0.753336	0.692649	0.429358	0.154491	0.632798	0.774578	0.924326	0.276264	0.86389	0.301573	0.659388	0.0776036	0.684311	0.801211	0.366817	0.717122	0.0910183	0.000216031	0.100294	1	0.719325	0.0874606	0.00907558	0.000181801	0.273414	0.189769	8.5876e-07	0.198449	0.00152424	0.00392299	0.179807	0.256464	0.00781564	0.758922	0.732474	0.786584	0.854419	0.931169	0.699584	0.116859	0.316092	0.760172	0.9695	0.298819	0.13363	0.135844	1	0.364158
hIL-4	0.0156748	0.823383	0.463095	0.00786207	0.0527625	0.976166	0.360818	0.707214	0.0923328	0.0700223	0.304723	0.290106	0.0277032	0.425456	0.889178	0.624504	0.86145	0.253719	0.00775248	0.356096	0.719325	1	0.207906	0.820532	0.388291	0.222954	0.0156762	0.0149185	0.0293076	0.934279	0.365193	0.00259738	0.0010261	2.51038e-05	0.152652	0.707379	0.134484	0.00911919	0.990059	0.0180438	0.966396	0.539027	0.930495	0.957863	0.787075	0.555324	0.658991	0.234769	0.627818
hIL-5	0.619599	0.105504	0.807806	0.53078	0.414844	0.546842	0.84392	0.626081	0.0485298	0.491742	0.51707	0.911592	0.932551	0.696297	0.504203	0.980215	0.905679	0.454653	0.0147264	0.0145242	0.0874606	0.207906	1	0.0149382	0.00167513	9.69213e-06	0.00833376	0.000705488	0.352069	0.050005	0.0743891	0.100889	0.381135	0.00190732	0.606273	0.951522	0.398113	0.321397	0.612525	0.453605	0.354113	0.00450227	0.320981	0.407127	0.0577241	0.0435147	0.878418	0.916782	0.986976
hIL-6	0.260602	0.72499	0.109703	0.509627	0.383872	0.489129	0.0179403	0.78122	0.805965	0.333366	0.65363	0.053778	0.484045	0.950922	0.282045	0.720866	0.868231	0.833634	0.0231742	0.000367836	0.00907558	0.820532	0.0149382	1	0.0118644	0.972235	0.0292664	0.00718562	0.404546	0.039596	0.0097932	0.152652	0.00972153	0.0187636	0.786247	0.695207	0.633951	0.874699	0.0598943	0.457756	0.808249	0.133619	0.577788	0.451435	0.703626	0.21528	0.148702	0.0407327	0.503787
hIL-8	0.855432	0.755991	0.319177	0.311451	0.847897	0.0595324	0.389764	0.914502	0.467945	0.561584	0.96151	0.840201	0.232515	0.588313	0.754746	0.959581	0.804246	0.705931	0.0193038	0.0357831	0.000181801	0.388291	0.00167513	0.0118644	1	0.0213629	0.492939	0.00100325	0.583782	0.572982	0.161257	0.150419	0.925403	0.113218	0.321019	0.763818	0.41038	0.571143	0.135532	0.615475	0.539072	0.690871	0.708971	0.591279	0.0963028	0.197877	0.548388	0.293588	0.113247
hIL-10	0.568834	0.489315	0.737142	0.617999	0.551692	0.396793	0.540309	0.797974	0.548697	0.639781	0.460327	0.983095	0.513994	0.399142	0.318299	0.284338	0.312173	0.528744	0.138932	0.299835	0.273414	0.222954	9.69213e-06	0.972235	0.0213629	1	0.0862184	0.0196549	0.429006	0.441813	0.299975	0.175284	0.644388	0.0445328	0.166689	0.246005	0.993315	0.79049	0.403303	0.478673	0.041616	0.0380843	0.9262	0.833528	0.0297315	0.0416731	0.977199	0.51454	0.663918
hIL-12	0.0680788	0.609027	0.282711	0.308563	0.708921	0.655737	0.335648	0.86085	0.93712	0.253664	0.718895	0.352103	0.729759	0.11589	0.476689	0.788195	0.527195	0.146789	0.0315791	0.000713272	0.189769	0.0156762	0.00833376	0.0292664	0.492939	0.0862184	1	0.0111724	0.00620433	0.304302	0.0004397	0.115069	7.68009e-06	0.0146268	0.44371	0.742241	0.537872	0.474325	0.308766	0.250165	0.280384	0.211067	0.616164	0.759429	0.177377	0.146561	0.537764	0.293269	0.467774
hIL-13	0.0889413	0.477197	0.16957	0.0822457	0.383619	0.901606	0.895509	0.683533	0.348922	0.268185	0.37306	0.626969	0.417359	0.599608	0.643284	0.458639	0.228919	0.109892	0.000349025	0.0112138	8.5876e-07	0.0149185	0.000705488	0.00718562	0.00100325	0.0196549	0.0111724	1	0.15859	0.118895	0.00612521	0.00425501	0.0486448	4.67863e-06	0.729611	0.905927	0.826867	0.466534	0.517615	0.227969	0.791945	0.0119334	0.58162	0.484379	0.228463	0.0339796	0.112881	0.395616	0.728129
hIL-15	0.00253122	0.0575994	0.504112	0.0111381	0.0172111	0.300887	0.998846	0.0781468	0.0884593	0.133019	0.0488572	0.582347	0.236093	0.2084	0.620099	0.309511	0.368528	0.593121	0.525545	0.00725743	0.198449	0.0293076	0.352069	0.404546	0.583782	0.429006	0.00620433	0.15859	1	0.000389112	0.000109212	9.86691e-05	2.41844e-07	0.000352449	0.129351	0.581718	0.0230741	0.013226	0.229892	0.748286	0.251896	0.792837	0.318708	0.182467	0.113227	0.252802	0.612734	0.243065	0.139848
hIL-17	0.0984253	0.393366	0.631481	0.667022	0.380849	0.737892	0.260611	0.987555	0.38641	0.649354	0.645708	0.311199	0.514987	0.226417	0.160584	0.778235	0.365605	0.655984	0.157971	0.252133	0.00152424	0.934279	0.050005	0.039596	0.572982	0.441813	0.304302	0.118895	0.000389112	1	2.45241e-06	0.0174855	0.0127788	0.0896188	0.111252	0.465075	0.239734	0.118565	0.16141	0.505042	0.280501	0.210599	0.149497	0.111341	0.504042	0.759555	0.55214	0.621597	0.953754
hIL-23	0.0208121	0.228253	0.163767	0.199657	0.23239	0.679272	0.282215	0.84104	0.687052	0.500206	0.766737	0.482441	0.668201	0.755617	0.911416	0.569509	0.979377	0.612009	0.154535	0.0176957	0.00392299	0.365193	0.0743891	0.0097932	0.161257	0.299975	0.0004397	0.00612521	0.000109212	2.45241e-06	1	2.93456e-05	1.01515e-05	0.0112601	0.0731131	0.692025	0.687659	0.363484	0.482398	0.480662	0.973818	0.317784	0.591144	0.468557	0.990394	0.590559	0.158853	0.167452	0.22938
hIFNy	0.0555705	0.541007	0.143587	0.014264	0.106818	0.663804	0.988467	0.432377	0.339482	0.0570761	0.0573374	0.540873	0.424603	0.250956	0.995691	0.707947	0.965636	0.467271	0.354233	0.128012	0.179807	0.00259738	0.100889	0.152652	0.150419	0.175284	0.115069	0.00425501	9.86691e-05	0.0174855	2.93456e-05	1	0.000289738	9.70147e-06	0.172435	0.473597	0.306541	0.0428423	0.629292	0.0311726	0.593391	0.461228	0.0651388	0.06169	0.106061	0.315395	0.478426	0.582707	0.804503
hTNFa	0.000126732	0.0213484	0.0576111	0.0154064	0.0262574	0.354333	0.121721	0.264899	0.0599413	0.0407142	0.337803	0.328807	0.649786	0.310927	0.58225	0.593347	0.370288	0.0764543	0.0294862	0.00119665	0.256464	0.0010261	0.381135	0.00972153	0.925403	0.644388	7.68009e-06	0.0486448	2.41844e-07	0.0127788	1.01515e-05	0.000289738	1	0.0114431	0.0545467	0.933572	0.379921	0.0930296	0.290524	0.836529	0.832086	0.378269	0.359551	0.162577	0.396218	0.950668	0.191029	0.261304	0.138311
hTNFb (a.u)	0.0338838	0.553983	0.282415	0.0163036	0.196746	0.724805	0.624798	0.379903	0.430269	0.0437726	0.185489	0.833154	0.501755	0.980187	0.415225	0.572465	0.662156	0.277105	0.0498203	0.0110111	0.00781564	2.51038e-05	0.00190732	0.0187636	0.113218	0.0445328	0.0146268	4.67863e-06	0.000352449	0.0896188	0.0112601	9.70147e-06	0.0114431	1	0.718028	0.242596	0.0243242	0.0103369	0.84918	0.0535473	0.594613	0.200459	0.649788	0.492048	0.829241	0.396169	0.284465	0.0718418	0.109002
Cortisol	0.559104	0.0801601	0.888468	0.38598	0.257292	0.0940355	0.175447	0.251362	0.535007	0.383734	0.402976	0.0844814	0.684218	0.811632	0.342502	0.302658	0.301236	0.888668	0.416523	0.79555	0.758922	0.152652	0.606273	0.786247	0.321019	0.166689	0.44371	0.729611	0.129351	0.111252	0.0731131	0.172435	0.0545467	0.718028	1	0.824796	0.409996	0.444102	0.972754	0.294866	0.555108	0.975224	0.662318	0.981531	0.363377	0.977373	0.11193	0.185081	0.814623
WBC	0.590165	0.701727	0.442376	0.898807	0.885473	0.860815	0.803306	0.455684	0.578428	0.972464	0.524572	0.811624	0.101718	0.449427	0.941456	0.28257	0.607267	0.476788	0.597447	0.715722	0.732474	0.707379	0.951522	0.695207	0.763818	0.246005	0.742241	0.905927	0.581718	0.465075	0.692025	0.473597	0.933572	0.242596	0.824796	1	8.303e-05	4.51811e-05	0.0048204	0.495661	0.282842	0.612676	0.0817644	0.475184	0.141675	0.0349062	0.0497163	0.679529	0.331683
NE	0.211504	0.892146	0.324936	0.624424	0.389717	0.798561	0.337919	0.174244	0.232582	0.676323	0.492259	0.336526	0.038176	0.639277	0.50368	0.0829285	0.263456	0.32933	0.93068	0.175117	0.786584	0.134484	0.398113	0.633951	0.41038	0.993315	0.537872	0.826867	0.0230741	0.239734	0.687659	0.306541	0.379921	0.0243242	0.409996	8.303e-05	1	5.05166e-20	0.000907304	0.944454	0.41029	0.697418	0.0453057	0.10984	0.136399	0.227974	0.355532	0.278308	0.440643
LY	0.0603213	0.804545	0.100523	0.20861	0.160043	0.769385	0.686046	0.0946268	0.0717339	0.108228	0.156432	0.543834	0.0212943	0.400349	0.37345	0.0809755	0.200814	0.360189	0.616059	0.237582	0.854419	0.00911919	0.321397	0.874699	0.571143	0.79049	0.474325	0.466534	0.013226	0.118565	0.363484	0.0428423	0.0930296	0.0103369	0.444102	4.51811e-05	5.05166e-20	1	0.0381752	0.162723	0.961289	0.358653	0.0215438	0.0617302	0.10355	0.302776	0.549596	0.152149	0.453995
MO	0.777708	0.66709	0.883538	0.959042	0.945267	0.0725356	0.00159484	0.585615	0.198005	0.198843	0.0609011	0.0607519	0.927668	0.313993	0.204681	0.882605	0.415487	0.670083	0.955624	0.167346	0.931169	0.990059	0.612525	0.0598943	0.135532	0.403303	0.308766	0.517615	0.229892	0.16141	0.482398	0.629292	0.290524	0.84918	0.972754	0.0048204	0.000907304	0.0381752	1	0.311706	0.453568	0.937249	0.0720838	0.103371	0.0835571	0.197108	0.762801	0.47408	0.0820151
EO	0.732876	0.348775	0.572651	0.287619	0.53473	0.957564	0.871515	0.659804	0.387435	0.466707	0.480283	0.780886	0.989033	0.744415	0.702303	0.632335	0.53088	0.680577	0.585995	0.065732	0.699584	0.0180438	0.453605	0.457756	0.615475	0.478673	0.250165	0.227969	0.748286	0.505042	0.480662	0.0311726	0.836529	0.0535473	0.294866	0.495661	0.944454	0.162723	0.311706	1	0.242578	0.608372	0.136223	0.263054	0.0307954	0.118172	0.953818	0.430739	0.984138
BA	0.0197602	0.112044	0.0428454	0.655373	0.798397	0.588642	0.852692	0.385569	0.951783	0.0978628	0.542176	0.676654	0.614757	0.910247	0.630339	0.0655386	0.401278	0.623078	0.130339	0.375313	0.116859	0.966396	0.354113	0.808249	0.539072	0.041616	0.280384	0.791945	0.251896	0.280501	0.973818	0.593391	0.832086	0.594613	0.555108	0.282842	0.41029	0.961289	0.453568	0.242578	1	0.0218029	0.100967	0.152485	0.882079	0.787249	0.923446	0.127869	0.292501
RBC	0.42286	0.869551	0.183467	0.328521	0.994151	0.564794	0.412907	0.591858	0.471314	0.354826	0.256753	0.315112	0.588031	0.711402	0.616341	0.742154	0.591637	0.679955	0.114182	0.720622	0.316092	0.539027	0.00450227	0.133619	0.690871	0.0380843	0.211067	0.0119334	0.792837	0.210599	0.317784	0.461228	0.378269	0.200459	0.975224	0.612676	0.697418	0.358653	0.937249	0.608372	0.0218029	1	2.87409e-05	1.62138e-07	0.0633326	0.000672493	0.00753572	0.280574	0.538969
HGB	0.259067	0.369494	0.264474	0.072859	0.970265	0.767371	0.435849	0.739129	0.613346	0.816121	0.601584	0.551507	0.580861	0.483381	0.429998	0.625532	0.412373	0.377579	0.341271	0.263398	0.760172	0.930495	0.320981	0.577788	0.708971	0.9262	0.616164	0.58162	0.318708	0.149497	0.591144	0.0651388	0.359551	0.649788	0.662318	0.0817644	0.0453057	0.0215438	0.0720838	0.136223	0.100967	2.87409e-05	1	1.67586e-21	0.00137994	0.0139865	0.70187	0.197363	0.775696
HCT	0.170814	0.235193	0.201668	0.0970245	0.969298	0.407836	0.114851	0.768119	0.797178	0.537479	0.910796	0.164473	0.917083	0.724886	0.974897	0.618598	0.941606	0.811334	0.919242	0.418801	0.9695	0.957863	0.407127	0.451435	0.591279	0.833528	0.759429	0.484379	0.182467	0.111341	0.468557	0.06169	0.162577	0.492048	0.981531	0.475184	0.10984	0.0617302	0.103371	0.263054	0.152485	1.62138e-07	1.67586e-21	1	0.00458708	0.234558	0.0173247	0.601987	0.608246
MCV	0.0702269	0.0523795	0.21042	0.0713272	0.277421	0.936984	0.55853	0.344031	0.10752	0.42351	0.0847832	0.954563	0.238921	0.782086	0.994805	0.986033	0.974489	0.386721	0.0288739	0.0675838	0.298819	0.787075	0.0577241	0.703626	0.0963028	0.0297315	0.177377	0.228463	0.113227	0.504042	0.990394	0.106061	0.396218	0.829241	0.363377	0.141675	0.136399	0.10355	0.0835571	0.0307954	0.882079	0.0633326	0.00137994	0.00458708	1	5.53981e-12	0.584362	0.863629	0.315516
MCH	0.682722	0.551655	0.834386	0.35524	0.988949	0.762434	0.684239	0.153415	0.197142	0.89614	0.0425278	0.430184	0.0854492	0.607458	0.506348	0.483634	0.404651	0.136883	0.000471018	0.131494	0.13363	0.555324	0.0435147	0.21528	0.197877	0.0416731	0.146561	0.0339796	0.252802	0.759555	0.590559	0.315395	0.950668	0.396169	0.977373	0.0349062	0.227974	0.302776	0.197108	0.118172	0.787249	0.000672493	0.0139865	0.234558	5.53981e-12	1	0.00315431	0.0727482	0.481961
MCHC	0.349939	0.399599	0.787489	0.884	0.937655	0.0921393	0.00907142	0.124525	0.362599	0.579771	0.0817452	0.0137757	0.0402869	0.343498	0.050345	0.0301359	0.0299323	0.308275	0.00590886	0.794509	0.135844	0.658991	0.878418	0.148702	0.548388	0.977199	0.537764	0.112881	0.612734	0.55214	0.158853	0.478426	0.191029	0.284465	0.11193	0.0497163	0.355532	0.549596	0.762801	0.953818	0.923446	0.00753572	0.70187	0.0173247	0.584362	0.00315431	1	0.0440024	0.0834905
RDW	0.065335	0.333519	0.0425966	0.71437	0.156206	0.493402	0.592699	0.263793	0.326592	0.00713155	0.377017	0.627903	0.203978	0.1733	0.0278471	0.00374287	0.0137057	0.735479	0.922421	0.339521	1	0.234769	0.916782	0.0407327	0.293588	0.51454	0.293269	0.395616	0.243065	0.621597	0.167452	0.582707	0.261304	0.0718418	0.185081	0.679529	0.278308	0.152149	0.47408	0.430739	0.127869	0.280574	0.197363	0.601987	0.863629	0.0727482	0.0440024	1	0.255706
PLT	0.0665372	0.160605	0.284149	0.939745	0.753045	0.459817	0.104421	0.415539	0.531643	0.485793	0.582473	0.494288	0.997221	0.418524	0.0483089	0.254832	0.121046	0.462912	0.279984	0.87776	0.364158	0.627818	0.986976	0.503787	0.113247	0.663918	0.467774	0.728129	0.139848	0.953754	0.22938	0.804503	0.138311	0.109002	0.814623	0.331683	0.440643	0.453995	0.0820151	0.984138	0.292501	0.538969	0.775696	0.608246	0.315516	0.481961	0.0834905	0.255706	1
MonoNu	0.0997119	0.971767	0.156995	0.396051	0.384635	0.811076	0.506493	0.202773	0.127996	0.28153	0.358928	0.456667	0.047729	0.741569	0.649719	0.0645523	0.301417	0.440905	0.966593	0.681062	0.588585	0.0115979	0.340357	0.946229	0.305317	0.794661	0.418332	0.776676	0.0231929	0.220425	0.622941	0.0753836	0.318925	0.0088588	0.434014	7.63039e-05	7.71333e-22	6.22793e-25	0.00286615	0.0598823	0.868235	0.44035	0.0127736	0.0460447	0.0506715	0.174684	0.466652	0.261357	0.232975
TotLymph	0.114218	0.415369	0.21838	0.394132	0.171104	0.539502	0.755598	0.374025	0.0115729	0.0874261	0.469553	0.224208	0.804949	0.895926	0.640354	0.525825	0.650503	0.907236	0.227292	0.373153	0.587717	0.0635378	0.345051	0.860184	0.912446	0.117238	0.15905	0.639205	0.0682038	0.622095	0.659065	0.354281	0.0505527	0.366627	0.388961	0.000137843	0.038904	0.0130525	0.282537	0.708768	0.287518	0.239135	0.849413	0.577889	0.775595	0.180143	0.202398	0.0620393	0.616602
NK %	0.444315	0.324235	0.917958	0.524736	0.96499	0.991113	0.648873	0.309586	0.657276	0.0387536	0.487738	0.54891	0.0334322	0.240735	0.917199	0.807667	0.862979	0.431722	0.875253	0.808098	0.37086	0.185209	0.162494	0.510325	0.674069	0.1739	0.541704	0.928739	0.740855	0.793962	0.54048	0.0721002	0.795373	0.5139	0.472693	0.0279868	0.0124611	0.00289686	0.455265	0.990738	0.942517	0.426131	0.0145817	0.0415517	0.0380801	0.193712	0.607027	0.921334	0.868856
LYM#	0.0818776	0.300352	0.17154	0.268835	0.112981	0.478099	0.802174	0.278936	0.00620548	0.0691727	0.321631	0.250544	0.717457	0.972439	0.663744	0.419772	0.67157	0.807644	0.316026	0.294456	0.525154	0.0664392	0.357102	0.916098	0.950042	0.146861	0.130756	0.550177	0.0411701	0.616965	0.502149	0.269177	0.0318914	0.286825	0.465613	0.000278677	0.021196	0.00655363	0.341976	0.725798	0.333736	0.216725	0.877419	0.437214	0.978884	0.2572	0.171192	0.0488084	0.823204
CD19+	0.9386	0.32809	0.798071	0.650476	0.764606	0.0951722	0.0933479	0.87604	0.938278	0.542942	0.492006	0.0378907	0.400659	0.364423	0.94233	0.912415	0.712254	0.0617589	0.711126	0.813308	0.833797	0.642222	0.759813	0.718921	0.267571	0.614582	0.136887	0.96342	0.618448	0.0637678	0.787288	0.164858	0.858007	0.797822	0.340659	0.324025	0.0263276	0.0169841	0.0702365	0.879947	0.172889	0.555024	0.441751	0.683541	0.120369	0.0712031	0.895425	0.908068	0.911554
CD19#	0.48263	0.830974	0.439855	0.848641	0.490454	0.478052	0.299182	0.464141	0.142479	0.214014	0.983858	0.0342366	0.485259	0.486617	0.823883	0.73096	0.631323	0.120557	0.832899	0.936663	0.754565	0.22262	0.921502	0.800934	0.339507	0.838349	0.499512	0.948761	0.22997	0.0757359	0.535886	0.125024	0.412898	0.903672	0.418361	0.353707	0.0100108	0.00188118	0.542964	0.986358	0.106685	0.899299	0.53367	0.557285	0.348694	0.466717	0.491071	0.669175	0.87951
CD3+CD4+	0.0607704	0.0577204	0.370487	0.00357185	0.539714	0.0190378	0.722519	0.295597	0.00267463	0.261214	0.0525548	0.64481	0.487891	0.774634	0.0125941	0.356376	0.030279	0.735851	0.220537	0.671866	0.522176	0.030046	0.18204	0.447789	0.818955	0.156138	0.445645	0.969574	0.291943	0.185768	0.391205	0.0581658	0.0494845	0.147533	0.168008	0.997402	0.863674	0.397991	0.774708	0.0443055	0.981283	0.394352	0.769117	0.802043	0.484493	0.490208	0.843521	0.86584	0.543793
CD3+CD4+#	0.695392	0.795509	0.558022	0.634698	0.459404	0.421876	0.61173	0.747686	0.399519	0.550394	0.723367	0.309498	0.913224	0.904595	0.310448	0.823305	0.499083	0.827749	0.614374	0.522235	0.495175	0.419815	0.162708	0.430414	0.778936	0.0331416	0.398925	0.404019	0.145304	0.915389	0.817517	0.635706	0.314056	0.657956	0.235096	0.00512092	0.0217522	0.015622	0.49612	0.778403	0.317799	0.0920834	0.608752	0.269715	0.882153	0.286174	0.111202	0.117007	0.773202
CD3+CD8+	0.0017786	0.000115874	0.152284	0.0651205	0.104165	0.0241577	0.989406	0.460846	0.00869167	0.0213605	0.00726885	0.615758	0.56536	0.878978	0.259404	0.33548	0.293926	0.0649489	0.312247	0.220571	0.916098	0.0458721	0.130154	0.27072	0.844474	0.309661	0.103743	0.636948	0.175382	0.950765	0.454956	0.315392	0.00552863	0.0520682	0.327828	0.730159	0.369242	0.134682	0.4383	0.342486	0.0221112	0.902856	0.470804	0.299972	0.126044	0.604753	0.307887	0.0593158	0.939352
CD3+CD8+#	0.001814	0.00293299	0.117401	0.0618199	0.051569	0.0531357	0.709487	0.499525	0.00149274	0.00716687	0.0301661	0.438038	0.887045	0.828532	0.387248	0.330737	0.47275	0.155817	0.0642338	0.0527269	0.804125	0.0147074	0.737061	0.211837	0.544467	0.920764	0.0301901	0.225625	0.0277357	0.549943	0.159709	0.0690512	0.000375897	0.02558	0.948584	0.120656	0.0738774	0.0114094	0.247737	0.465601	0.333295	0.483746	0.551489	0.22431	0.44852	0.540055	0.0656804	0.0126216	0.803449
CD3+	0.0890039	0.0329711	0.553886	0.830993	0.353688	0.84874	0.559524	0.909023	0.701129	0.290614	0.629926	0.41225	0.973629	0.805453	0.49669	0.954427	0.491498	0.303398	0.561868	0.133075	0.856561	0.182671	0.883395	0.204075	0.557284	0.437042	0.124251	0.299086	0.258681	0.533595	0.674483	0.848031	0.0353459	0.0904867	0.413349	0.999351	0.740691	0.662394	0.786593	0.712069	0.0303035	0.0915894	0.164696	0.0532824	0.326558	0.7357	0.116941	0.129945	0.32069
CD3#	0.0843308	0.178699	0.315311	0.396388	0.0991478	0.506269	0.684689	0.319581	0.02578	0.0699016	0.36431	0.342128	0.843212	0.832747	0.981909	0.432473	0.800035	0.789298	0.218664	0.088489	0.773663	0.0390877	0.311345	0.754582	0.916104	0.107645	0.0590756	0.274218	0.0195267	0.662235	0.390409	0.243081	0.00870704	0.121634	0.720429	0.00155581	0.0191959	0.00579815	0.433668	0.967366	0.649789	0.0915688	0.545473	0.193362	0.767697	0.242439	0.063118	0.0192411	0.819076
CD3-CD56+	0.748971	0.844387	0.673578	0.968601	0.7824	0.998184	0.366224	0.182276	0.931108	0.143702	0.854128	0.435556	0.0527663	0.175558	0.885361	0.772832	0.889457	0.340578	0.91574	0.710797	0.394757	0.206297	0.270957	0.784833	0.483139	0.192682	0.438815	0.634659	0.845837	0.635694	0.308664	0.367055	0.762932	0.695251	0.903011	0.439515	0.0699356	0.0258911	0.332386	0.4372	0.918576	0.161299	0.0700212	0.117882	0.480638	0.696707	0.973057	0.911139	0.867175
CD3-CD56+#	0.717623	0.807654	0.619395	0.400892	0.393446	0.643851	0.431296	0.522163	0.148379	0.441916	0.978826	0.202068	0.0471096	0.150119	0.694724	0.966457	0.951898	0.296682	0.572049	0.812943	0.563046	0.87193	0.347991	0.9674	0.540803	0.586771	0.230516	0.862256	0.473441	0.736709	0.24984	0.741861	0.179123	0.990219	0.721497	0.0155588	0.424597	0.416367	0.904268	0.21195	0.5072	0.621749	0.184737	0.400727	0.566899	0.383429	0.560966	0.478727	0.830013
CD3-CD16+	0.195204	0.149858	0.411129	0.642104	0.699142	0.911215	0.667917	0.697462	0.685965	0.0730329	0.236794	0.278686	0.0849454	0.291761	0.961249	0.191658	0.592971	0.586384	0.315803	0.683198	0.0549872	0.0509693	0.86407	0.696577	0.253404	0.841925	0.906744	0.735311	0.163565	0.675858	0.661883	0.295738	0.215341	0.230368	0.991885	0.213028	0.106876	0.028037	0.840954	0.53412	0.0261834	0.46112	0.0311088	0.0385769	0.00499455	0.0709336	0.495395	0.0834812	0.198297
CD3-CD16+#	0.711472	0.357674	0.91491	0.949231	0.826189	0.806498	0.86725	0.845124	0.587855	0.176199	0.320735	0.132244	0.063316	0.168436	0.92129	0.311841	0.531387	0.344503	0.10401	0.981526	0.0552771	0.355402	0.73156	0.568609	0.239343	0.524425	0.311566	0.80692	0.765619	0.522205	0.263481	0.589275	0.878016	0.573617	0.830659	0.0102351	0.500547	0.319065	0.869862	0.822791	0.0224516	0.890293	0.0736117	0.165453	0.0149294	0.0360267	0.889304	0.269641	0.26805
CD2+	0.0288017	0.144196	0.329874	0.849841	0.394444	0.497097	0.174632	0.191112	0.557188	0.4691	0.758268	0.982649	0.406939	0.0857535	0.0881194	0.62989	0.10202	0.0443501	0.387436	0.303937	0.515062	0.160609	0.890211	0.145131	0.840209	0.95147	0.0149943	0.109372	0.520601	0.245376	0.420809	0.799935	0.0234642	0.0867246	0.753642	0.764124	0.925452	0.95069	0.675087	0.38634	0.00238954	0.108166	0.322636	0.110308	0.363072	0.493309	0.0415571	0.0517781	0.179405
CD2+#	0.0472455	0.188133	0.278438	0.36896	0.0815608	0.671278	0.470598	0.550277	0.0196476	0.0623607	0.43459	0.198651	0.920671	0.737578	0.963397	0.538856	0.994843	0.720005	0.145276	0.135768	0.952927	0.0466656	0.266536	0.582955	0.792561	0.137982	0.0338576	0.178	0.0351853	0.72645	0.28051	0.230549	0.00960165	0.092588	0.420893	0.000424097	0.0466983	0.0156379	0.464707	0.66207	0.76729	0.111701	0.719921	0.27314	0.855535	0.152255	0.0314029	0.0185394	0.970465
CD2+CD26+	0.33915	0.55692	0.285725	0.273044	0.672826	0.512334	0.394718	0.630711	0.585469	0.422455	0.824697	0.375348	0.883825	0.782932	0.678773	0.452691	0.757013	0.81852	0.100039	0.131373	0.145391	0.710807	0.300666	0.5039	0.193676	0.172837	0.729184	0.849429	0.873684	0.433169	0.26431	0.814719	0.955105	0.78137	0.858548	0.686466	0.478028	0.580507	0.988961	0.955527	0.00222337	0.116034	0.0125026	0.00848554	0.0510111	0.282255	0.369563	0.623059	0.095144
CD2+CD26+#	0.143911	0.26175	0.139715	0.888798	0.640393	0.936882	0.588059	0.325995	0.101794	0.123313	0.55032	0.175102	0.844659	0.785426	0.688328	0.315348	0.720328	0.924506	0.791854	0.724411	0.278877	0.459461	0.854793	0.803422	0.603542	0.74419	0.442095	0.71653	0.182513	0.982614	0.913936	0.352324	0.177792	0.738091	0.506431	0.00391989	0.0964625	0.0597281	0.412969	0.867755	0.287978	0.043339	0.0470756	0.0119244	0.134104	0.951977	0.059687	0.232565	0.454362
CD4+CD26+	0.697959	0.342647	0.91605	0.00838973	0.503695	0.0283163	0.0908377	0.574167	0.442298	0.624006	0.0987161	0.0745237	0.233759	0.737604	0.056407	0.202613	0.0492772	0.705931	0.332583	0.223041	0.11784	0.18083	0.648425	0.719602	0.177189	0.467676	0.50863	0.542577	0.489022	0.31942	0.256829	0.641569	0.582082	0.064174	0.378296	0.350028	0.754276	0.982797	0.506562	0.226713	0.13734	0.0897148	0.0745701	0.033708	0.522439	0.866838	0.137732	0.436857	0.234409
CD4+CD26+#	0.420847	0.80766	0.418445	0.597898	0.57958	0.587602	0.342557	0.566291	0.256791	0.393578	0.778066	0.053389	0.573984	0.993539	0.444171	0.926534	0.499039	0.982388	0.43609	0.910344	0.499803	0.499282	0.405625	0.961248	0.699639	0.32577	0.349194	0.474242	0.206302	0.857646	0.749411	0.380915	0.229825	0.843752	0.204586	0.00169357	0.0651818	0.0427786	0.654909	0.856228	0.839443	0.029976	0.174342	0.0454877	0.564833	0.349085	0.0155725	0.410555	0.706126
CD8+CD26+	0.104985	0.00630234	0.0347099	0.440964	0.53173	0.0542318	0.4641	0.0499507	0.0408437	0.111238	0.0173563	0.779064	0.751646	0.63098	0.0920979	0.189746	0.164462	0.704325	0.02312	0.104263	0.247584	0.54629	0.0142366	0.620774	0.230204	0.0394899	0.591179	0.388398	0.622956	0.358565	0.0679855	0.777541	0.9327	0.943534	0.930297	0.678679	0.788551	0.96171	0.463718	0.89732	0.00511861	0.884192	0.117923	0.12713	0.00554017	0.0279116	0.971111	0.509136	0.430678
CD8+CD26+#	0.0953217	0.0121845	0.0383766	0.39193	0.413057	0.0508982	0.598553	0.0409815	0.00886168	0.0538102	0.00991356	0.76983	0.835076	0.520105	0.116963	0.105671	0.15881	0.723646	0.0945384	0.310937	0.186001	0.938115	0.0623093	0.764287	0.393802	0.205448	0.888054	0.620106	0.213608	0.461674	0.139468	0.748756	0.507457	0.768477	0.851517	0.266884	0.340464	0.372933	0.269565	0.800361	0.0556472	0.971441	0.126099	0.0872842	0.00652679	0.0625681	0.645541	0.262755	0.621439
CD8+CD11a+	0.0186419	0.017303	0.0933118	0.0921891	0.339368	0.0464978	0.374176	0.981629	0.324189	0.256203	0.241062	0.325225	0.438203	0.451431	0.926016	0.759242	0.899696	0.00939394	0.0011278	0.0329295	0.180157	0.125662	0.773701	0.0334735	0.0553928	0.417519	0.0110138	0.139721	0.211226	0.5063	0.024627	0.175089	0.000925997	0.124251	0.899953	0.819682	0.947131	0.672192	0.584892	0.58171	0.1193	0.433371	0.872607	0.611969	0.691988	0.114666	0.0678364	0.336315	0.750534
CD8+CD11a+#	0.00866079	0.031159	0.0625134	0.0732733	0.118694	0.10574	0.24066	0.845469	0.0755395	0.11673	0.278344	0.0642893	0.316345	0.351957	0.92515	0.823708	0.672328	0.0200994	0.00127528	0.0190843	0.247567	0.0701529	0.823891	0.101287	0.0493071	0.963049	0.0149696	0.0768302	0.0425421	0.395591	0.0146681	0.031767	0.00010608	0.0561202	0.505762	0.0506966	0.329789	0.12075	0.366195	0.554779	0.655862	0.19183	0.953596	0.3376	0.708159	0.0462276	0.0150126	0.075934	0.87134
CD3-CD16+CD11a+	0.386106	0.705361	0.930653	0.548448	0.322194	0.773528	0.599844	0.729945	0.562181	0.774151	0.418611	0.319928	0.165349	0.489106	0.782101	0.0945935	0.506029	0.60973	0.0837578	0.622756	0.00364367	0.339109	0.690221	0.683155	0.619536	0.81606	0.175971	0.650018	0.420975	0.139287	0.0831367	0.753941	0.269982	0.822129	0.630444	0.397644	0.19001	0.122241	0.216101	0.407235	0.0755549	0.658274	0.121863	0.376276	0.14358	0.134828	0.193894	0.436128	0.45734
CD3-CD16+CD11a+#	0.191343	0.424914	0.591019	0.236668	0.13487	0.793289	0.798613	0.957205	0.14789	0.787138	0.712909	0.238302	0.18313	0.285847	0.50007	0.142661	0.355048	0.369456	0.0148125	0.486257	0.00849904	0.965956	0.912855	0.980798	0.539277	0.579548	0.0614461	0.347195	0.119514	0.123067	0.0360328	0.776472	0.0508859	0.839476	0.625919	0.0330422	0.52615	0.573349	0.648414	0.818983	0.0297704	0.832406	0.221105	0.713557	0.167631	0.0615533	0.0680049	0.846122	0.409175
[truncated: 28 more columns]

[truncated: 12 more sheets: HC-T1 correlation rho, HC-T1 correlation p, GWIL-T1 correlation rho, GWIL-T1 correlation p, GWIH-T1 correlation rho, GWIH-T1 correlation p, HC-T2 correlation rho, HC-T2 correlation p, GWIL-T2 correlation rho, GWIL-T2 correlation p, GWIH-T2 correlation rho, GWIH-T2 correlation p]
